# Supplementary material for: Bis(2-fluoro­benzoato-κ2 O,O′)bis­(1,10-phenanthroline-κ2 N,N′)lead(II) dihydrate
Source: Acta Crystallogr Sect E Struct Rep Online. 2009 Sep 5;65(Pt 10):m1167–8. doi: 10.1107/S1600536809035016 (PMC2970442; doi:10.1107/S1600536809035016)
Supplement: Supplementary file 1 [file e-65-m1167-sup1.cif]

##############################################################################
###                                                                        ###
###        Electronic paper (Acta Crystallographica Section E)             ###
###                                                                        ###
##############################################################################
#                                                                            #
# This CIF contains the data in a paper accepted for publication in Acta     #
# Crystallographica Section E. It conforms to the requirements of Notes      #
# for Authors for Section E, and has been peer reviewed under the auspices   #
# of the IUCr Commission on Journals.                                        #
#                                                                            #
# Full details of the Crystallographic Information File format               #
# are given in the paper "The Crystallographic Information File (CIF):       #
# a New Standard Archive File for Crystallography" by S. R. Hall, F. H.      #
# Allen and I. D. Brown [Acta Cryst. (1991), A47, 655-685].                  #
#                                                                            #
# The current version of the core CIF dictionary is obtainable from          #
# ftp://ftp.iucr.org/pub/cif_core.dic. The current version number is 2.4.    #
#                                                                            #
# Software is freely available for graphical display of the structure(s) in  #
# this CIF.  For information consult the CIF home page http://www.iucr.org/  #
# cif/home.html                                                              #
#                                                                            #
# This file may be used for bona fide research purposes within the           #
# scientific community so long as proper attribution is given to the journal # 
# article from which it was obtained.                                        #
#                                                                            #
##############################################################################
                                             
data_I
_audit_creation_method     SHELXL-97
_chemical_name_systematic
;
Bis(2-fluorobenzoato-\k^2^<i>O</i>,<i>O</i>')bis(1,10-
phenanthroline-\k^2^<i>N</i>,<i>N</i>')lead(II) dihydrate
;
_chemical_name_common     ?
_chemical_formula_moiety     'C38 H24 F2 N4 O4 Pb, 2(H2 O)'
_chemical_formula_sum     'C38 H28 F2 N4 O6 Pb'
_chemical_formula_iupac     '[Pb (C7 H4 F O2)2 (C12 H8 N2)2], 2H2 O'
_chemical_formula_weight     881.83
_chemical_melting_point     ?
_symmetry_cell_setting     Triclinic
_symmetry_space_group_name_H-M     'P -1'
_symmetry_space_group_name_Hall     '-P 1'
loop_
    _symmetry_equiv_pos_as_xyz
    'x, y, z'
    '-x, -y, -z'
_cell_length_a     11.406(2)
_cell_length_b     12.510(3)
_cell_length_c     13.771(3)
_cell_angle_alpha     95.11(3)
_cell_angle_beta     114.39(3)
_cell_angle_gamma     101.72(3)
_cell_volume     1719.0(9)
_cell_formula_units_Z     2
_cell_measurement_reflns_used     12091
_cell_measurement_theta_min     3.02
_cell_measurement_theta_max     25.00
_cell_measurement_temperature     290(2)
_exptl_crystal_description     block
_exptl_crystal_colour     colorless
_exptl_crystal_size_max     0.29
_exptl_crystal_size_mid     0.18
_exptl_crystal_size_min     0.17
_exptl_crystal_density_diffrn     1.704
_exptl_crystal_density_meas     ?
_exptl_crystal_density_method     'not measured'
_exptl_crystal_F_000     864
_exptl_absorpt_coefficient_mu     4.972
_exptl_absorpt_correction_type     multi-scan
_exptl_absorpt_process_details     '(ABSCOR; Higashi, 1995)'
_exptl_absorpt_correction_T_min     0.353
_exptl_absorpt_correction_T_max     0.428
_diffrn_ambient_temperature     290(2)
_diffrn_radiation_type     MoK\a
_diffrn_radiation_wavelength     0.71073
_diffrn_radiation_source     'rotating anode'
_diffrn_radiation_monochromator     graphite
_diffrn_measurement_device_type     'Rigaku R-AXIS RAPID'
_diffrn_measurement_method     \w
_diffrn_detector_area_resol_mean     ?
_diffrn_reflns_number     13556
_diffrn_reflns_av_R_equivalents     0.0596
_diffrn_reflns_av_sigmaI/netI     0.0674
_diffrn_reflns_theta_min     3.02
_diffrn_reflns_theta_max     25.00
_diffrn_reflns_theta_full     25.00
_diffrn_measured_fraction_theta_max     0.996
_diffrn_measured_fraction_theta_full     0.996
_diffrn_reflns_limit_h_min     -13
_diffrn_reflns_limit_h_max     13
_diffrn_reflns_limit_k_min     -14
_diffrn_reflns_limit_k_max     14
_diffrn_reflns_limit_l_min     -16
_diffrn_reflns_limit_l_max     16
_diffrn_standards_number     ?
_diffrn_standards_interval_count     ?
_diffrn_standards_interval_time     ?
_diffrn_standards_decay_%     ?
_reflns_number_total     6018
_reflns_number_gt     4795
_reflns_threshold_expression     I>2\s(I)
_refine_ls_structure_factor_coef     Fsqd
_refine_ls_matrix_type     full
_refine_ls_R_factor_all     0.0706
_refine_ls_R_factor_gt     0.0417
_refine_ls_wR_factor_gt     0.0937
_refine_ls_wR_factor_ref     0.1361
_refine_ls_goodness_of_fit_ref     1.220
_refine_ls_restrained_S_all     1.220
_refine_ls_number_reflns     6018
_refine_ls_number_parameters     484
_refine_ls_number_restraints     0
_refine_ls_hydrogen_treatment     constr
_refine_ls_weighting_scheme     calc
_refine_ls_weighting_details
        'calc w=1/[\s^2^(Fo^2^)+(0.0098P)^2^+16.8751P] where P=(Fo^2^+2Fc^2^)/3'
_atom_sites_solution_hydrogens     geom
_atom_sites_solution_primary     direct
_atom_sites_solution_secondary     difmap
_refine_ls_shift/su_max     0.001
_refine_ls_shift/su_mean     0.000
_refine_diff_density_max     2.123
_refine_diff_density_min     -2.694
_refine_ls_extinction_method     none
_refine_ls_extinction_coef     ?
loop_
    _atom_type_symbol
    _atom_type_description
    _atom_type_scat_dispersion_real
    _atom_type_scat_dispersion_imag
    _atom_type_scat_source
    'C' 'C' 0.0033 0.0016
                         'International Tables Vol C Tables 4.2.6.8 and 6.1.1.4'
    'H' 'H' 0.0000 0.0000
                         'International Tables Vol C Tables 4.2.6.8 and 6.1.1.4'
    'N' 'N' 0.0061 0.0033
                         'International Tables Vol C Tables 4.2.6.8 and 6.1.1.4'
    'O' 'O' 0.0106 0.0060
                         'International Tables Vol C Tables 4.2.6.8 and 6.1.1.4'
    'F' 'F' 0.0171 0.0103
                         'International Tables Vol C Tables 4.2.6.8 and 6.1.1.4'
    'Pb' 'Pb' -3.3944 10.1111
                         'International Tables Vol C Tables 4.2.6.8 and 6.1.1.4'
_computing_data_collection     'PROCESS-AUTO (Rigaku, 1998)'
_computing_cell_refinement     'PROCESS-AUTO (Rigaku, 1998)'
_computing_data_reduction     'PROCESS-AUTO (Rigaku, 1998)'
_computing_structure_solution     'SHELXS97 (Sheldrick, 2008)'
_computing_structure_refinement     'SHELXL97 (Sheldrick, 2008)'
_computing_molecular_graphics     'SHELXTL (Sheldrick, 2008)'
_computing_publication_material     'SHELXTL (Sheldrick, 2008)'
loop_
    _atom_site_type_symbol
    _atom_site_label
    _atom_site_fract_x
    _atom_site_fract_y
    _atom_site_fract_z
    _atom_site_U_iso_or_equiv
    _atom_site_adp_type
    _atom_site_calc_flag
    _atom_site_refinement_flags
    _atom_site_occupancy
    _atom_site_disorder_assembly
    _atom_site_disorder_group
    Pb Pb1 0.72835(4) 0.74410(3) 0.64620(3) 0.04239(14) Uani d . 1 . .
    N N1 0.7303(9) 0.5537(7) 0.5424(7) 0.047(2) Uani d . 1 A .
    N N2 0.8978(8) 0.7546(7) 0.5598(7) 0.047(2) Uani d . 1 A .
    N N3 0.9155(9) 0.9162(7) 0.7848(7) 0.049(2) Uani d . 1 A .
    N N4 0.9265(8) 0.7021(6) 0.7996(6) 0.043(2) Uani d . 1 A .
    O O1 0.7104(16) 0.9221(13) 0.5375(13) 0.063(4) Uani d P 0.60 A -1
    O O2 0.5878(19) 0.7499(14) 0.4192(14) 0.066(5) Uani d P 0.60 A -1
    O O1' 0.550(3) 0.775(2) 0.429(2) 0.063(4) Uani d P 0.40 A -2
    O O2' 0.644(3) 0.905(2) 0.529(2) 0.066(5) Uani d P 0.40 A -2
    O O3 0.6374(9) 0.7678(6) 0.7949(6) 0.064(2) Uani d . 1 A .
    O O4 0.6293(8) 0.5930(6) 0.7477(6) 0.057(2) Uani d . 1 A .
    O O5 1.3159(15) 0.8677(11) 0.4039(14) 0.063(5) Uani d P 0.50 . .
    H H5A 1.3934 0.8619 0.4441 0.095 Uiso d PR 0.50 . .
    H H5B 1.3075 0.9246 0.4365 0.095 Uiso d PR 0.50 . .
    O O6 0.6197(9) 0.3730(6) 0.7780(6) 0.065(2) Uani d . 1 . .
    H H6A 0.5897 0.4227 0.7445 0.097 Uiso d R 1 . .
    H H6B 0.5511 0.3215 0.7351 0.097 Uiso d R 1 . .
    O O7 1.1636(14) 0.6849(11) 0.2400(11) 0.044(3) Uani d P 0.50 . .
    H H7A 1.2270 0.7420 0.2789 0.065 Uiso d PR 0.50 . .
    H H7B 1.1794 0.6245 0.2222 0.065 Uiso d PR 0.50 . .
    F F1 0.507(2) 1.0371(15) 0.3788(13) 0.123(6) Uani d P 0.60 A -1
    F F1' 0.751(3) 0.812(2) 0.3143(18) 0.108(8) Uani d P 0.40 A -2
    F F2 0.4355(9) 0.7192(9) 0.8787(7) 0.103(3) Uani d . 1 A .
    C C1 0.6526(12) 0.4556(9) 0.5346(9) 0.055(3) Uani d . 1 . .
    H H1 0.6046 0.4516 0.5753 0.066 Uiso calc R 1 A .
    C C2 0.6387(12) 0.3578(10) 0.4685(9) 0.059(3) Uani d . 1 A .
    H H2 0.5850 0.2906 0.4675 0.071 Uiso calc R 1 . .
    C C3 0.7050(12) 0.3622(10) 0.4055(10) 0.061(3) Uani d . 1 . .
    H H3 0.6943 0.2986 0.3589 0.073 Uiso calc R 1 A .
    C C4 0.7910(11) 0.4659(9) 0.4118(8) 0.051(3) Uani d . 1 A .
    C C5 0.8669(13) 0.4762(11) 0.3518(9) 0.060(3) Uani d . 1 . .
    H H5 0.8593 0.4140 0.3052 0.072 Uiso calc R 1 A .
    C C6 0.9475(12) 0.5716(11) 0.3607(9) 0.060(3) Uani d . 1 A .
    H H6 0.9962 0.5756 0.3205 0.072 Uiso calc R 1 . .
    C C7 0.9620(11) 0.6705(10) 0.4319(9) 0.051(3) Uani d . 1 . .
    C C8 1.0461(12) 0.7729(11) 0.4430(10) 0.064(3) Uani d . 1 A .
    H H8 1.0933 0.7804 0.4016 0.077 Uiso calc R 1 . .
    C C9 1.0598(13) 0.8641(11) 0.5160(11) 0.070(4) Uani d . 1 . .
    H H9 1.1191 0.9323 0.5272 0.084 Uiso calc R 1 A .
    C C10 0.9821(11) 0.8500(9) 0.5716(9) 0.056(3) Uani d . 1 A .
    H H10 0.9898 0.9110 0.6197 0.068 Uiso calc R 1 . .
    C C11 0.8879(10) 0.6647(9) 0.4920(7) 0.042(2) Uani d . 1 A .
    C C12 0.7996(10) 0.5592(8) 0.4811(8) 0.045(2) Uani d . 1 . .
    C C13 0.6235(13) 0.8594(10) 0.4401(9) 0.057(3) Uani d . 1 . .
    C C14 0.6234(10) 0.9175(9) 0.3497(8) 0.049(3) Uani d . 1 A .
    C C15 0.5678(14) 1.0049(11) 0.3256(10) 0.069(4) Uani d . 1 . .
    H H15 0.5254 1.0271 0.3658 0.082 Uiso calc PR 0.40 A -2
    C C16 0.5713(15) 1.0614(11) 0.2456(11) 0.077(4) Uani d . 1 A .
    H H16 0.5343 1.1214 0.2327 0.093 Uiso calc R 1 . .
    C C17 0.6316(18) 1.0260(13) 0.1851(13) 0.094(5) Uani d . 1 . .
    H H17 0.6352 1.0624 0.1300 0.113 Uiso calc R 1 A .
    C C18 0.6857(18) 0.9391(13) 0.2050(14) 0.095(5) Uani d . 1 A .
    H H18 0.7253 0.9154 0.1631 0.114 Uiso calc R 1 . .
    C C19 0.6820(14) 0.8858(12) 0.2871(11) 0.073(4) Uani d . 1 . .
    H H19 0.7204 0.8266 0.3004 0.088 Uiso calc PR 0.60 A -1
    C C21 0.9066(12) 1.0191(9) 0.7796(9) 0.059(3) Uani d . 1 . .
    H H21 0.8335 1.0311 0.7226 0.071 Uiso calc R 1 A .
    C C22 1.0049(13) 1.1130(9) 0.8582(10) 0.058(3) Uani d . 1 A .
    H H22 0.9972 1.1849 0.8520 0.070 Uiso calc R 1 . .
    C C23 1.1079(14) 1.0945(11) 0.9404(11) 0.068(4) Uani d . 1 . .
    H H23 1.1721 1.1547 0.9926 0.081 Uiso calc R 1 A .
    C C24 1.1223(12) 0.9878(10) 0.9504(9) 0.054(3) Uani d . 1 A .
    C C25 1.2286(12) 0.9633(11) 1.0367(10) 0.065(3) Uani d . 1 . .
    H H25 1.2948 1.0216 1.0901 0.078 Uiso calc R 1 A .
    C C26 1.2368(12) 0.8607(12) 1.0439(9) 0.069(4) Uani d . 1 A .
    H H26 1.3098 0.8485 1.1008 0.083 Uiso calc R 1 . .
    C C27 1.1343(10) 0.7660(10) 0.9648(8) 0.048(3) Uani d . 1 . .
    C C28 1.1366(11) 0.6560(10) 0.9718(9) 0.055(3) Uani d . 1 A .
    H H28 1.2072 0.6401 1.0281 0.066 Uiso calc R 1 . .
    C C29 1.0331(12) 0.5704(10) 0.8945(9) 0.057(3) Uani d . 1 . .
    H H29 1.0308 0.4962 0.8982 0.068 Uiso calc R 1 A .
    C C30 0.9329(10) 0.6003(8) 0.8114(8) 0.044(2) Uani d . 1 A .
    H H30 0.8638 0.5428 0.7592 0.052 Uiso calc R 1 . .
    C C31 1.0297(10) 0.7869(8) 0.8786(8) 0.044(2) Uani d . 1 A .
    C C32 1.0205(10) 0.8983(9) 0.8695(8) 0.048(3) Uani d . 1 . .
    C C33 0.6272(10) 0.6715(8) 0.8114(8) 0.040(2) Uani d . 1 . .
    C C34 0.6202(11) 0.6488(8) 0.9125(8) 0.047(3) Uani d . 1 A .
    C C35 0.5280(12) 0.6764(10) 0.9452(10) 0.057(3) Uani d . 1 . .
    C C36 0.5325(16) 0.6643(12) 1.0452(12) 0.077(4) Uani d . 1 A .
    H H36 0.4726 0.6875 1.0663 0.093 Uiso calc R 1 . .
    C C37 0.6264(16) 0.6175(11) 1.1134(10) 0.075(4) Uani d . 1 . .
    H H37 0.6265 0.6046 1.1789 0.090 Uiso calc R 1 A .
    C C38 0.7195(16) 0.5900(12) 1.0850(10) 0.080(4) Uani d . 1 A .
    H H38 0.7865 0.5631 1.1333 0.095 Uiso calc R 1 . .
    C C39 0.7147(14) 0.6022(10) 0.9849(9) 0.064(3) Uani d . 1 . .
    H H39 0.7755 0.5789 0.9650 0.077 Uiso calc R 1 A .
loop_
    _atom_site_aniso_label
    _atom_site_aniso_U_11
    _atom_site_aniso_U_22
    _atom_site_aniso_U_33
    _atom_site_aniso_U_12
    _atom_site_aniso_U_13
    _atom_site_aniso_U_23
    Pb1 0.0453(2) 0.0421(2) 0.0347(2) 0.01148(17) 0.01311(17) 0.00643(15)
    N1 0.047(5) 0.040(5) 0.047(5) -0.001(4) 0.016(4) 0.019(4)
    N2 0.042(5) 0.046(5) 0.057(5) 0.004(4) 0.030(4) 0.011(4)
    N3 0.061(6) 0.043(5) 0.048(5) 0.018(4) 0.024(5) 0.015(4)
    N4 0.053(5) 0.034(4) 0.041(5) 0.010(4) 0.020(4) 0.012(4)
    O1 0.076(10) 0.051(7) 0.056(8) -0.002(7) 0.031(8) 0.022(6)
    O2 0.071(11) 0.057(8) 0.059(8) 0.016(7) 0.019(7) 0.004(6)
    O1' 0.076(10) 0.051(7) 0.056(8) -0.002(7) 0.031(8) 0.022(6)
    O2' 0.071(11) 0.057(8) 0.059(8) 0.016(7) 0.019(7) 0.004(6)
    O3 0.100(7) 0.042(4) 0.053(5) 0.015(4) 0.038(5) 0.006(4)
    O4 0.070(5) 0.050(4) 0.050(4) 0.027(4) 0.021(4) 0.002(4)
    O5 0.049(9) 0.031(7) 0.120(14) 0.019(7) 0.041(9) 0.024(8)
    O6 0.077(6) 0.050(5) 0.056(5) 0.015(4) 0.021(4) 0.008(4)
    O7 0.058(9) 0.045(8) 0.059(8) 0.035(7) 0.043(7) 0.022(7)
    F1 0.173(17) 0.140(15) 0.122(13) 0.114(14) 0.085(13) 0.065(11)
    F1' 0.14(2) 0.14(2) 0.115(17) 0.108(18) 0.086(16) 0.063(15)
    F2 0.092(6) 0.136(8) 0.105(7) 0.056(6) 0.052(5) 0.041(6)
    C1 0.061(7) 0.057(7) 0.046(6) 0.013(6) 0.022(6) 0.018(5)
    C2 0.057(7) 0.044(6) 0.059(7) 0.008(6) 0.011(6) 0.016(6)
    C3 0.066(8) 0.042(6) 0.056(7) 0.013(6) 0.011(6) 0.004(5)
    C4 0.046(6) 0.053(7) 0.030(5) 0.010(5) -0.001(5) 0.001(5)
    C5 0.067(8) 0.062(8) 0.051(7) 0.022(7) 0.026(6) 0.002(6)
    C6 0.058(7) 0.084(9) 0.042(6) 0.019(7) 0.026(6) 0.006(6)
    C7 0.047(6) 0.059(7) 0.049(6) 0.015(6) 0.022(5) 0.011(5)
    C8 0.052(7) 0.083(9) 0.056(7) 0.004(7) 0.028(6) 0.012(7)
    C9 0.073(9) 0.058(8) 0.079(9) -0.001(7) 0.041(8) 0.017(7)
    C10 0.056(7) 0.044(6) 0.059(7) -0.003(5) 0.026(6) -0.001(5)
    C11 0.043(6) 0.050(6) 0.032(5) 0.018(5) 0.012(4) 0.006(4)
    C12 0.049(6) 0.042(6) 0.040(6) 0.008(5) 0.017(5) 0.016(5)
    C13 0.068(8) 0.053(7) 0.039(6) 0.020(6) 0.011(6) 0.012(5)
    C14 0.039(6) 0.043(6) 0.040(6) 0.005(5) -0.002(5) 0.001(5)
    C15 0.069(8) 0.065(8) 0.061(8) 0.028(7) 0.016(7) 0.001(7)
    C16 0.077(9) 0.052(8) 0.069(9) 0.013(7) -0.001(8) 0.023(7)
    C17 0.134(15) 0.070(10) 0.089(11) 0.019(10) 0.057(11) 0.049(9)
    C18 0.126(14) 0.082(11) 0.110(13) 0.018(10) 0.085(12) 0.034(10)
    C19 0.082(10) 0.073(9) 0.081(9) 0.026(8) 0.046(8) 0.025(7)
    C21 0.062(7) 0.053(7) 0.054(7) 0.020(6) 0.015(6) 0.012(6)
    C22 0.074(8) 0.028(5) 0.064(8) -0.004(5) 0.031(7) 0.006(5)
    C23 0.071(9) 0.057(8) 0.065(8) 0.009(7) 0.028(7) -0.009(6)
    C24 0.057(7) 0.052(7) 0.057(7) 0.009(6) 0.032(6) 0.004(5)
    C25 0.057(8) 0.058(8) 0.050(7) -0.002(6) 0.007(6) -0.004(6)
    C26 0.045(7) 0.100(11) 0.033(6) 0.017(7) -0.007(5) -0.004(6)
    C27 0.040(6) 0.064(7) 0.034(5) 0.019(5) 0.008(5) 0.004(5)
    C28 0.048(6) 0.070(8) 0.041(6) 0.026(6) 0.008(5) 0.012(6)
    C29 0.063(7) 0.059(7) 0.054(7) 0.028(6) 0.023(6) 0.021(6)
    C30 0.040(5) 0.044(6) 0.033(5) 0.004(5) 0.008(4) -0.001(4)
    C31 0.048(6) 0.043(6) 0.033(5) 0.006(5) 0.016(5) -0.005(4)
    C32 0.042(6) 0.043(6) 0.045(6) 0.003(5) 0.015(5) -0.013(5)
    C33 0.047(6) 0.039(6) 0.039(5) 0.009(5) 0.024(5) 0.009(4)
    C34 0.056(6) 0.029(5) 0.047(6) 0.001(5) 0.021(5) 0.002(4)
    C35 0.055(7) 0.057(7) 0.073(8) 0.015(6) 0.039(6) 0.030(6)
    C36 0.102(11) 0.078(9) 0.093(10) 0.035(9) 0.075(9) 0.030(8)
    C37 0.112(12) 0.061(8) 0.047(7) 0.009(8) 0.038(8) 0.001(6)
    C38 0.102(11) 0.087(10) 0.054(8) 0.038(9) 0.033(8) 0.018(7)
    C39 0.101(10) 0.058(7) 0.052(7) 0.024(7) 0.045(7) 0.029(6)
loop_
    _geom_bond_atom_site_label_1
    _geom_bond_atom_site_label_2
    _geom_bond_site_symmetry_2
    _geom_bond_distance
    _geom_bond_publ_flag
    Pb1 N1 . 2.675(9) y
    Pb1 N2 . 2.644(8) y
    Pb1 N3 . 2.622(9) y
    Pb1 N4 . 2.566(8) y
    Pb1 O1 . 2.788(16) y
    Pb1 O1' . 2.95(3) y
    Pb1 O2 . 2.880(18) y
    Pb1 O2' . 2.77(3) y
    Pb1 O3 . 2.670(8) y
    Pb1 O4 . 2.777(9) y
    N1 C1 . 1.326(14) ?
    N1 C12 . 1.372(14) ?
    N2 C10 . 1.321(14) ?
    N2 C11 . 1.351(12) ?
    N3 C21 . 1.317(13) ?
    N3 C32 . 1.359(13) ?
    N4 C30 . 1.310(12) ?
    N4 C31 . 1.387(12) ?
    O1 C13 . 1.340(19) ?
    O2 C13 . 1.32(2) ?
    O1' C13 . 1.16(3) ?
    O2' C13 . 1.22(3) ?
    O3 C33 . 1.237(12) ?
    O4 C33 . 1.269(11) ?
    O5 H5A . 0.85 ?
    O5 H5B . 0.85 ?
    O6 H6A . 0.85 ?
    O6 H6B . 0.85 ?
    O7 H7A . 0.85 ?
    O7 H7B . 0.85 ?
    F1 C15 . 1.289(19) ?
    F1' C19 . 1.32(2) ?
    F2 C35 . 1.326(13) ?
    C1 C2 . 1.398(15) ?
    C1 H1 . 0.9300 ?
    C2 C3 . 1.364(18) ?
    C2 H2 . 0.9300 ?
    C3 C4 . 1.429(17) ?
    C3 H3 . 0.9300 ?
    C4 C12 . 1.401(14) ?
    C4 C5 . 1.419(17) ?
    C5 C6 . 1.311(18) ?
    C5 H5 . 0.9300 ?
    C6 C7 . 1.445(15) ?
    C6 H6 . 0.9300 ?
    C7 C8 . 1.389(17) ?
    C7 C11 . 1.401(15) ?
    C8 C9 . 1.389(17) ?
    C8 H8 . 0.9300 ?
    C9 C10 . 1.387(17) ?
    C9 H9 . 0.9300 ?
    C10 H10 . 0.9300 ?
    C11 C12 . 1.442(15) ?
    C13 C14 . 1.496(16) ?
    C14 C19 . 1.368(17) ?
    C14 C15 . 1.372(15) ?
    C15 C16 . 1.37(2) ?
    C15 H15 . 0.9300 ?
    C16 C17 . 1.38(2) ?
    C16 H16 . 0.9300 ?
    C17 C18 . 1.35(2) ?
    C17 H17 . 0.9300 ?
    C18 C19 . 1.37(2) ?
    C18 H18 . 0.9300 ?
    C19 H19 . 0.9300 ?
    C21 C22 . 1.430(15) ?
    C21 H21 . 0.9300 ?
    C22 C23 . 1.332(17) ?
    C22 H22 . 0.9300 ?
    C23 C24 . 1.389(17) ?
    C23 H23 . 0.9300 ?
    C24 C25 . 1.415(16) ?
    C24 C32 . 1.423(15) ?
    C25 C26 . 1.314(17) ?
    C25 H25 . 0.9300 ?
    C26 C27 . 1.454(16) ?
    C26 H26 . 0.9300 ?
    C27 C31 . 1.383(14) ?
    C27 C28 . 1.393(15) ?
    C28 C29 . 1.385(16) ?
    C28 H28 . 0.9300 ?
    C29 C30 . 1.388(14) ?
    C29 H29 . 0.9300 ?
    C30 H30 . 0.9300 ?
    C31 C32 . 1.432(14) ?
    C33 C34 . 1.475(14) ?
    C34 C35 . 1.394(15) ?
    C34 C39 . 1.402(16) ?
    C35 C36 . 1.379(17) ?
    C36 C37 . 1.376(19) ?
    C36 H36 . 0.9300 ?
    C37 C38 . 1.37(2) ?
    C37 H37 . 0.9300 ?
    C38 C39 . 1.380(17) ?
    C38 H38 . 0.9300 ?
    C39 H39 . 0.9300 ?
loop_
    _geom_angle_atom_site_label_1
    _geom_angle_atom_site_label_2
    _geom_angle_atom_site_label_3
    _geom_angle_site_symmetry_1
    _geom_angle_site_symmetry_3
    _geom_angle
    _geom_angle_publ_flag
    N4 Pb1 N3 . . 63.5(3) ?
    N4 Pb1 N2 . . 79.2(3) ?
    N3 Pb1 N2 . . 82.0(3) ?
    N4 Pb1 O3 . . 84.9(3) ?
    N3 Pb1 O3 . . 79.9(3) ?
    N2 Pb1 O3 . . 159.9(3) ?
    N4 Pb1 N1 . . 81.0(2) ?
    N3 Pb1 N1 . . 133.9(3) ?
    N2 Pb1 N1 . . 62.4(3) ?
    O3 Pb1 N1 . . 127.2(3) ?
    N4 Pb1 O2' . . 144.5(6) ?
    N3 Pb1 O2' . . 82.9(6) ?
    N2 Pb1 O2' . . 85.4(6) ?
    O3 Pb1 O2' . . 100.9(6) ?
    N1 Pb1 O2' . . 119.4(6) ?
    N4 Pb1 O4 . . 71.7(3) ?
    N3 Pb1 O4 . . 112.5(2) ?
    N2 Pb1 O4 . . 135.2(2) ?
    O3 Pb1 O4 . . 47.5(2) ?
    N1 Pb1 O4 . . 79.8(2) ?
    O2' Pb1 O4 . . 136.6(6) ?
    N4 Pb1 O1 . . 131.7(4) ?
    N3 Pb1 O1 . . 74.0(4) ?
    N2 Pb1 O1 . . 73.0(4) ?
    O3 Pb1 O1 . . 110.0(4) ?
    N1 Pb1 O1 . . 117.3(4) ?
    O2' Pb1 O1 . . 14.6(6) ?
    O4 Pb1 O1 . . 150.7(4) ?
    N4 Pb1 O2 . . 148.7(4) ?
    N3 Pb1 O2 . . 121.6(4) ?
    N2 Pb1 O2 . . 71.7(4) ?
    O3 Pb1 O2 . . 126.0(4) ?
    N1 Pb1 O2 . . 75.6(3) ?
    O2' Pb1 O2 . . 44.9(6) ?
    O4 Pb1 O2 . . 123.1(4) ?
    O1 Pb1 O2 . . 48.9(5) ?
    N4 Pb1 O1' . . 160.8(6) ?
    N3 Pb1 O1' . . 119.0(6) ?
    N2 Pb1 O1' . . 82.3(6) ?
    O3 Pb1 O1' . . 114.3(6) ?
    N1 Pb1 O1' . . 85.9(6) ?
    O2' Pb1 O1' . . 37.3(7) ?
    O4 Pb1 O1' . . 119.8(6) ?
    O1 Pb1 O1' . . 45.0(6) ?
    O2 Pb1 O1' . . 12.3(6) ?
    C1 N1 C12 . . 117.9(9) ?
    C1 N1 Pb1 . . 123.0(8) ?
    C12 N1 Pb1 . . 118.4(6) ?
    C10 N2 C11 . . 118.8(9) ?
    C10 N2 Pb1 . . 120.9(7) ?
    C11 N2 Pb1 . . 119.8(7) ?
    C21 N3 C32 . . 118.8(9) ?
    C21 N3 Pb1 . . 122.2(7) ?
    C32 N3 Pb1 . . 118.8(6) ?
    C30 N4 C31 . . 116.2(8) ?
    C30 N4 Pb1 . . 122.4(6) ?
    C31 N4 Pb1 . . 121.3(6) ?
    C13 O1 Pb1 . . 94.8(9) ?
    C13 O2 Pb1 . . 91.3(10) ?
    C13 O1' Pb1 . . 91.0(17) ?
    C13 O2' Pb1 . . 98.8(15) ?
    C33 O3 Pb1 . . 96.9(6) ?
    C33 O4 Pb1 . . 91.0(6) ?
    H5A O5 H5B . . 105.4 ?
    H6A O6 H6B . . 92.6 ?
    H7A O7 H7B . . 121.0 ?
    N1 C1 C2 . . 123.7(12) ?
    N1 C1 H1 . . 118.1 ?
    C2 C1 H1 . . 118.1 ?
    C3 C2 C1 . . 119.2(12) ?
    C3 C2 H2 . . 120.4 ?
    C1 C2 H2 . . 120.4 ?
    C2 C3 C4 . . 119.2(11) ?
    C2 C3 H3 . . 120.4 ?
    C4 C3 H3 . . 120.4 ?
    C12 C4 C5 . . 119.9(11) ?
    C12 C4 C3 . . 117.6(11) ?
    C5 C4 C3 . . 122.5(11) ?
    C6 C5 C4 . . 121.5(11) ?
    C6 C5 H5 . . 119.3 ?
    C4 C5 H5 . . 119.3 ?
    C5 C6 C7 . . 121.1(11) ?
    C5 C6 H6 . . 119.4 ?
    C7 C6 H6 . . 119.4 ?
    C8 C7 C11 . . 117.9(10) ?
    C8 C7 C6 . . 122.6(11) ?
    C11 C7 C6 . . 119.5(11) ?
    C9 C8 C7 . . 119.9(12) ?
    C9 C8 H8 . . 120.0 ?
    C7 C8 H8 . . 120.0 ?
    C10 C9 C8 . . 117.7(12) ?
    C10 C9 H9 . . 121.1 ?
    C8 C9 H9 . . 121.1 ?
    N2 C10 C9 . . 123.6(11) ?
    N2 C10 H10 . . 118.2 ?
    C9 C10 H10 . . 118.2 ?
    N2 C11 C7 . . 121.9(10) ?
    N2 C11 C12 . . 119.4(9) ?
    C7 C11 C12 . . 118.7(9) ?
    N1 C12 C4 . . 122.4(10) ?
    N1 C12 C11 . . 118.3(9) ?
    C4 C12 C11 . . 119.3(10) ?
    O1' C13 O2' . . 101(2) ?
    O2' C13 O2 . . 116.8(18) ?
    O1' C13 O1 . . 123.3(17) ?
    O2 C13 O1 . . 124.4(14) ?
    O1' C13 C14 . . 124.9(17) ?
    O2' C13 C14 . . 125.0(16) ?
    O2 C13 C14 . . 117.9(12) ?
    O1 C13 C14 . . 111.5(12) ?
    C19 C14 C15 . . 116.4(12) ?
    C19 C14 C13 . . 120.6(10) ?
    C15 C14 C13 . . 123.0(12) ?
    F1 C15 C16 . . 116.5(14) ?
    F1 C15 C14 . . 119.9(15) ?
    C16 C15 C14 . . 123.6(14) ?
    C16 C15 H15 . . 118.2 ?
    C14 C15 H15 . . 118.2 ?
    C15 C16 C17 . . 117.6(13) ?
    C15 C16 H16 . . 121.2 ?
    C17 C16 H16 . . 121.2 ?
    C18 C17 C16 . . 120.7(14) ?
    C18 C17 H17 . . 119.7 ?
    C16 C17 H17 . . 119.7 ?
    C17 C18 C19 . . 120.0(15) ?
    C17 C18 H18 . . 120.0 ?
    C19 C18 H18 . . 120.0 ?
    F1' C19 C14 . . 119.0(15) ?
    F1' C19 C18 . . 118.6(16) ?
    C14 C19 C18 . . 121.8(13) ?
    C14 C19 H19 . . 119.1 ?
    C18 C19 H19 . . 119.1 ?
    N3 C21 C22 . . 122.6(10) ?
    N3 C21 H21 . . 118.7 ?
    C22 C21 H21 . . 118.7 ?
    C23 C22 C21 . . 118.1(11) ?
    C23 C22 H22 . . 121.0 ?
    C21 C22 H22 . . 121.0 ?
    C22 C23 C24 . . 121.9(11) ?
    C22 C23 H23 . . 119.1 ?
    C24 C23 H23 . . 119.1 ?
    C23 C24 C25 . . 124.2(11) ?
    C23 C24 C32 . . 117.0(11) ?
    C25 C24 C32 . . 118.8(11) ?
    C26 C25 C24 . . 122.1(11) ?
    C26 C25 H25 . . 118.9 ?
    C24 C25 H25 . . 118.9 ?
    C25 C26 C27 . . 121.4(10) ?
    C25 C26 H26 . . 119.3 ?
    C27 C26 H26 . . 119.3 ?
    C31 C27 C28 . . 118.8(10) ?
    C31 C27 C26 . . 118.0(10) ?
    C28 C27 C26 . . 123.2(10) ?
    C29 C28 C27 . . 119.6(9) ?
    C29 C28 H28 . . 120.2 ?
    C27 C28 H28 . . 120.2 ?
    C28 C29 C30 . . 117.1(10) ?
    C28 C29 H29 . . 121.5 ?
    C30 C29 H29 . . 121.5 ?
    N4 C30 C29 . . 126.1(10) ?
    N4 C30 H30 . . 117.0 ?
    C29 C30 H30 . . 117.0 ?
    C27 C31 N4 . . 122.3(10) ?
    C27 C31 C32 . . 121.0(9) ?
    N4 C31 C32 . . 116.7(9) ?
    N3 C32 C24 . . 121.6(10) ?
    N3 C32 C31 . . 119.7(9) ?
    C24 C32 C31 . . 118.7(10) ?
    O3 C33 O4 . . 122.5(9) ?
    O3 C33 C34 . . 118.6(9) ?
    O4 C33 C34 . . 118.8(9) ?
    C35 C34 C39 . . 116.1(11) ?
    C35 C34 C33 . . 123.8(10) ?
    C39 C34 C33 . . 119.9(10) ?
    F2 C35 C36 . . 119.3(11) ?
    F2 C35 C34 . . 118.3(11) ?
    C36 C35 C34 . . 122.4(12) ?
    C37 C36 C35 . . 119.4(12) ?
    C37 C36 H36 . . 120.3 ?
    C35 C36 H36 . . 120.3 ?
    C38 C37 C36 . . 120.1(13) ?
    C38 C37 H37 . . 120.0 ?
    C36 C37 H37 . . 120.0 ?
    C37 C38 C39 . . 120.3(13) ?
    C37 C38 H38 . . 119.8 ?
    C39 C38 H38 . . 119.8 ?
    C38 C39 C34 . . 121.5(13) ?
    C38 C39 H39 . . 119.3 ?
    C34 C39 H39 . . 119.3 ?
loop_
    _geom_hbond_atom_site_label_D
    _geom_hbond_atom_site_label_H
    _geom_hbond_atom_site_label_A
    _geom_hbond_site_symmetry_D
    _geom_hbond_site_symmetry_H
    _geom_hbond_site_symmetry_A
    _geom_hbond_distance_DH
    _geom_hbond_distance_HA
    _geom_hbond_distance_DA
    _geom_hbond_angle_DHA
    _geom_hbond_publ_flag
    O5 H5A O1' . . 1_655 0.85 2.34 3.027(4) 138 yes
    O5 H5A F1 . . 2_776 0.85 2.33 2.801(5) 116 yes
    O5 H5A O2' . . 1_655 0.85 2.51 3.313(6) 158 yes
    O5 H5B O2' . . 2_776 0.85 2.05 2.789(3) 146 yes
    O5 H5B O1 . . 2_776 0.85 1.99 2.792(6) 158 yes
    O6 H6A O4 . . 1_555 0.85 2.08 2.807(11) 143 yes
    O6 H6B O2 . . 2_666 0.85 2.03 2.795(5) 149 yes
    O6 H6B O1' . . 2_666 0.85 2.17 2.889(5) 143 yes
    O7 H7A O5 . . 1_555 0.85 1.97 2.75(2) 152 yes
    O7 H7B O6 . . 2_766 0.85 2.29 2.810(2) 120 yes
    C8 H8 O5 . . 1_555 0.93 2.54 3.34(3)   145 yes
    C16 H16 O3 . . 2_676 0.93 2.54 3.422(19) 158 yes
    C21 H21 O1 . . 1_555 0.93 2.44 3.11(8)   127 yes
data_global
_journal_date_recd_electronic     2009-08-19
_journal_date_accepted     2009-08-31
_journal_name_full     'Acta Crystallographica, Section E'
_journal_year     2009
_journal_volume     65
_journal_issue     10
_journal_page_first     m1167
_journal_page_last     m1168
_journal_paper_category     QM
_journal_coeditor_code     HY2223
_publ_contact_author_name     'Prof. Bi-Song Zhang'
_publ_contact_author_address
;
      College of Materials Science and Chemical Engineering
      Jinhua College of Profession and Technology
      Jinhua, Zhejiang 321017
      People's Republic of China
;
_publ_contact_author_email     'zbs_jy@163.com'
_publ_contact_author_fax     '86 579 82264066'
_publ_contact_author_phone     '86 579 82230609'
_publ_section_title
;\
Bis(2-fluorobenzoato-\k^2^<i>O</i>,<i>O</i>')bis(1,10-phenanthroline-\
\k^2^<i>N</i>,<i>N</i>')lead(II) dihydrate
;
loop_
    _publ_author_name
    _publ_author_address
    'Bi-Song Zhang'
;
College of Materials Science and Chemical Engineering
Jinhua College of Profession and Technology
Jinhua, Zhejiang 321017
People's Republic of China
;
