# Supplementary material for: Bis(2-fluoro­benzoato-κ2 O,O′)bis­(1,10-phenanthroline-κ2 N,N′)lead(II) dihydrate
Source: Acta Crystallogr Sect E Struct Rep Online. 2009 Sep 5;65(Pt 10):m1167–8. doi: 10.1107/S1600536809035016 (PMC2970442; doi:10.1107/S1600536809035016)
Supplement: Supplementary file 2 [file e-65-m1167-Isup2.hkl]

# 
# h,k,l, Fc-squared, Fo-squared, sigma(Fo-squared) and status flag 
# 
data_I
_shelx_title ' D in P-1' 
_shelx_refln_list_code          4 
_shelx_F_calc_maximum      233.64 
_exptl_crystal_F_000       864.00 
_reflns_d_resolution_high  0.8409 
 
loop_ 
 _symmetry_equiv_pos_as_xyz 
 'x, y, z' 
 '-x, -y, -z' 
 
_cell_length_a    11.4056 
_cell_length_b    12.5104 
_cell_length_c    13.7708 
_cell_angle_alpha  95.110 
_cell_angle_beta  114.393 
_cell_angle_gamma 101.719 
 
_shelx_F_squared_multiplier     1.000 
 
loop_ 
 _refln_index_h 
 _refln_index_k 
 _refln_index_l 
 _refln_F_squared_calc 
 _refln_F_squared_meas 
 _refln_F_squared_sigma 
 _refln_observed_status 
   2   0   0     8567.71     9976.97    149.96 o 
   3   0   0    18870.19    18300.62    727.36 o 
   4   0   0     2672.51     2578.32     83.45 o 
   5   0   0     3657.79     3601.64     93.75 o 
   6   0   0     5066.34     4842.64     76.96 o 
   7   0   0     2533.15     2384.08     48.53 o 
   8   0   0     1634.80     1561.86     71.74 o 
   9   0   0     2061.82     2204.40     81.95 o 
  10   0   0       89.68      105.49     55.05 o 
  11   0   0      995.77     1164.17    132.27 o 
 -12   1   0      999.30     1177.64     92.28 o 
 -11   1   0        0.63        5.22     24.01 o 
 -10   1   0     2134.17     2426.78     80.43 o 
  -9   1   0      770.57      876.81     73.62 o 
  -8   1   0     1716.07     1802.91     57.50 o 
  -7   1   0     2745.37     2683.11     72.18 o 
  -6   1   0     3512.79     3650.29    139.99 o 
  -5   1   0     4695.91     4494.50    151.70 o 
  -4   1   0     9247.55     9128.57    247.10 o 
  -3   1   0     8124.92     6813.50    163.41 o 
  -2   1   0     1209.23     1351.06     19.72 o 
   2   1   0    11414.38    12499.25    302.65 o 
   3   1   0     8381.65     7796.00    268.03 o 
   4   1   0     5931.45     5754.93    239.13 o 
   5   1   0     6908.21     6905.13    260.31 o 
   6   1   0     2916.44     2905.15     70.19 o 
   7   1   0     3405.79     3265.32    138.83 o 
   8   1   0     1601.61     1696.56     47.21 o 
   9   1   0        8.94       27.04     23.91 o 
  10   1   0     2494.12     2471.49    201.27 o 
  11   1   0       13.79        8.56     25.16 o 
 -12   2   0        2.98       12.27     50.32 o 
 -11   2   0      930.87     1110.10     76.38 o 
 -10   2   0      281.99      320.07     39.64 o 
  -9   2   0     2185.55     2394.56     71.77 o 
  -8   2   0      961.80     1056.16     45.09 o 
  -7   2   0     4416.36     4800.85    115.28 o 
  -6   2   0     3410.34     3308.60     60.44 o 
  -5   2   0      222.74      217.55     21.43 o 
  -4   2   0    10545.81    11045.20    217.21 o 
  -3   2   0     2127.92     1888.29     21.61 o 
  -2   2   0     4294.45     5328.05     40.44 o 
  -1   2   0       12.95       35.62      6.98 o 
   0   2   0    13681.99    14582.94    127.66 o 
   1   2   0     1273.36      952.36     46.33 o 
   2   2   0     8616.13     8491.36    333.29 o 
   3   2   0     2062.01     1917.55    104.37 o 
   4   2   0     5020.60     4831.97    170.38 o 
   5   2   0     8684.22     8730.56    403.29 o 
   6   2   0     3191.28     3220.78    246.11 o 
   7   2   0     3134.53     3116.16     97.90 o 
   8   2   0      466.66      462.70     35.02 o 
   9   2   0     1980.77     2165.58    123.40 o 
  10   2   0       38.84       52.14     35.12 o 
  11   2   0      674.42      765.26     92.17 o 
 -12   3   0      827.41      955.89     63.32 o 
 -11   3   0       95.07      126.55     29.26 o 
 -10   3   0      993.05     1183.32     55.01 o 
  -9   3   0      729.73      865.58     58.01 o 
  -8   3   0     1722.42     1894.71     66.76 o 
  -7   3   0     2563.56     2670.86     66.32 o 
  -6   3   0     1927.15     1856.42     35.74 o 
  -5   3   0     9521.24     9479.46     87.16 o 
  -4   3   0     4208.68     4688.33     43.34 o 
  -3   3   0     6559.33     5290.74     55.10 o 
  -2   3   0     2630.94     3144.07     30.37 o 
  -1   3   0    29583.97    26223.77    216.71 o 
   0   3   0     6558.80     6522.11     89.30 o 
   1   3   0     1518.98     1794.13    109.10 o 
   2   3   0      687.61      788.67     30.59 o 
   3   3   0    11654.14    12142.71    566.20 o 
   4   3   0       99.65      102.42     28.29 o 
   5   3   0     2171.82     2372.21     68.87 o 
   6   3   0     4314.66     4564.24    162.91 o 
   7   3   0     1100.03     1026.33     77.47 o 
   8   3   0     1687.56     1951.79    139.99 o 
   9   3   0       28.49       55.88     27.18 o 
  10   3   0      619.84      603.04    177.96 o 
  11   3   0        4.52       13.82     40.60 o 
 -12   4   0        8.34       16.56     21.46 o 
 -11   4   0     1185.68     1281.22     59.67 o 
 -10   4   0      228.92      291.26     35.77 o 
  -9   4   0      959.16      931.25     64.44 o 
  -8   4   0      406.15      511.15     38.87 o 
  -7   4   0     4412.46     4271.66     64.86 o 
  -6   4   0     5866.86     5857.36     70.27 o 
  -5   4   0     3762.05     3560.52     42.05 o 
  -4   4   0    17584.24    18576.50    204.42 o 
  -3   4   0      263.59      360.77     13.32 o 
  -2   4   0     8435.43     9010.83    110.23 o 
  -1   4   0       87.58      157.95     11.64 o 
   0   4   0     5623.66     5231.53    130.23 o 
   1   4   0      283.35      201.19     19.69 o 
   2   4   0    11525.73    11441.76    471.29 o 
   3   4   0      525.78      654.06     57.72 o 
   4   4   0     1847.60     1800.36     68.55 o 
   5   4   0     3526.73     3637.54    136.75 o 
   6   4   0     2582.73     2673.64     91.67 o 
   7   4   0     2569.79     2791.11    124.00 o 
   8   4   0      171.60      164.22     48.12 o 
   9   4   0      942.82     1050.50    100.25 o 
  10   4   0        5.69        5.21     12.58 o 
 -12   5   0      484.10      512.63     43.60 o 
 -11   5   0      181.39      132.51     26.79 o 
 -10   5   0     2213.81     2251.66     62.55 o 
  -9   5   0       89.25       98.13     20.46 o 
  -8   5   0     2848.36     2931.84     52.38 o 
  -7   5   0     3800.57     3879.99     70.34 o 
  -6   5   0     3792.80     3831.27     73.06 o 
  -5   5   0     6412.01     6323.16    107.31 o 
  -4   5   0     3081.16     3278.33     37.59 o 
  -3   5   0    15529.74    15610.80    146.84 o 
  -2   5   0     1044.99     1041.24     25.46 o 
  -1   5   0    14892.99    15519.36    277.42 o 
   0   5   0      500.73      671.96     99.90 o 
   1   5   0    16972.05    17589.06    584.97 o 
   2   5   0     1479.07     1608.64     84.94 o 
   3   5   0     9855.86    10399.43    337.53 o 
   4   5   0     4806.47     4748.66    204.26 o 
   5   5   0     1524.31     1768.00     98.89 o 
   6   5   0     2599.47     2940.14    211.48 o 
   7   5   0      508.21      531.28     64.58 o 
   8   5   0     1469.15     1539.20    114.29 o 
   9   5   0        3.11      -13.88     41.51 o 
  10   5   0      744.78      322.04    400.30 o 
 -12   6   0       29.06       13.97     19.46 o 
 -11   6   0     1292.99     1319.15     69.30 o 
 -10   6   0      276.19      287.74     28.84 o 
  -9   6   0     1762.71     1869.59    104.60 o 
  -8   6   0     1045.60      999.67     28.48 o 
  -7   6   0     1500.06     1441.42     41.81 o 
  -6   6   0     4813.44     4633.54     81.57 o 
  -5   6   0     1293.53     1149.26     23.15 o 
  -4   6   0     8833.20     9166.96    171.07 o 
  -3   6   0     3864.06     4242.94     84.28 o 
  -2   6   0     8348.37     7853.43    128.93 o 
  -1   6   0      397.72      426.31     24.94 o 
   0   6   0    15537.30    15548.73    351.71 o 
   1   6   0     1156.14     1150.81     35.23 o 
   2   6   0     8481.99     8316.71    165.77 o 
   3   6   0     3917.00     3802.81    109.96 o 
   4   6   0     2272.78     2291.80     81.81 o 
   5   6   0     2872.22     2945.70    102.45 o 
   6   6   0     1066.75     1158.84     79.23 o 
   7   6   0     1725.33     2102.82    143.23 o 
   8   6   0       10.09       26.75     36.68 o 
   9   6   0      947.27     1138.56    370.16 o 
 -12   7   0      394.25       19.93     55.30 o 
 -11   7   0      161.32       90.42     38.11 o 
 -10   7   0     1111.60     1053.64     39.14 o 
  -9   7   0      344.80      374.58     31.68 o 
  -8   7   0     2094.10     2002.45     68.25 o 
  -7   7   0     3176.18     2973.58     97.65 o 
  -6   7   0      904.19      911.24     38.64 o 
  -5   7   0     2414.78     2375.57     49.85 o 
  -4   7   0       43.20       33.62     12.31 o 
  -3   7   0     5234.81     5019.30    147.20 o 
  -2   7   0       70.52      185.44    108.83 o 
  -1   7   0    11444.07    11696.84    462.01 o 
   0   7   0      315.25      293.42     25.90 o 
   1   7   0    13479.64    13658.33    494.09 o 
   2   7   0     1892.36     1947.90     70.92 o 
   3   7   0     2572.35     2201.75     66.41 o 
   4   7   0     3530.90     3478.75    151.70 o 
   5   7   0      567.58      686.33     67.81 o 
   6   7   0     1832.30     2047.77    108.15 o 
   7   7   0      400.85      539.42     77.60 o 
   8   7   0      365.55      311.15    282.48 o 
 -11   8   0      574.39       -3.99     43.34 o 
 -10   8   0      149.68      149.14     27.20 o 
  -9   8   0      586.17      603.35     25.73 o 
  -8   8   0     2610.88     2402.48    155.41 o 
  -7   8   0     2096.60     2044.40     60.67 o 
  -6   8   0     2212.18     2050.26     49.35 o 
  -5   8   0      984.17      921.38     27.18 o 
  -4   8   0     3709.49     3681.35    127.13 o 
  -3   8   0      123.28      152.36     21.82 o 
  -2   8   0     4858.10     4743.89    156.31 o 
  -1   8   0        7.23        2.79     12.96 o 
   0   8   0     6968.35     6838.31    263.88 o 
   1   8   0      870.52      982.38     44.14 o 
   2   8   0     3733.33     3761.86    156.76 o 
   3   8   0     2851.35     2793.52    143.70 o 
   4   8   0      389.21      498.41     53.18 o 
   5   8   0     1432.25     1409.51     95.09 o 
   6   8   0      437.13      469.35    139.14 o 
   7   8   0      636.44      511.81    186.31 o 
   8   8   0       11.41      -10.33     19.72 o 
 -11   9   0      127.96      111.10     80.21 o 
 -10   9   0      630.37      402.49     70.00 o 
  -9   9   0      805.60      653.32     84.20 o 
  -8   9   0     2029.71     1708.56    133.75 o 
  -7   9   0     1180.43     1276.95     86.76 o 
  -6   9   0      266.28      280.87     18.66 o 
  -5   9   0     3447.83     3399.61    116.35 o 
  -4   9   0       29.09       40.55     15.39 o 
  -3   9   0     5158.68     5164.14    131.66 o 
  -2   9   0      110.77      176.27     66.21 o 
  -1   9   0     2845.10     2733.06     63.89 o 
   0   9   0       76.63      102.66     25.89 o 
   1   9   0      499.01      532.55     36.08 o 
   2   9   0     1864.30     1654.16    105.06 o 
   3   9   0     1798.19     1760.68     87.82 o 
   4   9   0      708.86      874.81    116.02 o 
   5   9   0      397.66      382.78    123.84 o 
   6   9   0     1242.32     1216.40    118.76 o 
   7   9   0       53.95       23.25     23.33 o 
 -10  10   0      160.34      131.52     83.20 o 
  -9  10   0      642.82      695.55     83.81 o 
  -8  10   0     1474.43     1147.04    231.63 o 
  -7  10   0      533.60      433.89     29.37 o 
  -6  10   0     1946.00     2020.35     61.91 o 
  -5  10   0      125.37      119.95     18.15 o 
  -4  10   0     4146.72     4022.56     89.02 o 
  -3  10   0       13.45       27.98     15.72 o 
  -2  10   0     3008.86     2963.27     65.16 o 
  -1  10   0        7.79        5.97     21.26 o 
   0  10   0     3704.35     3786.89    124.38 o 
   1  10   0     1129.37     1205.46     57.03 o 
   2  10   0     3521.77     3520.15    142.93 o 
   3  10   0      930.90     1039.43     66.05 o 
   4  10   0      264.21      267.18     97.08 o 
   5  10   0      773.62      569.58    319.43 o 
   6  10   0      107.82       37.53     31.63 o 
 -10  11   0      594.13      218.70    263.54 o 
  -9  11   0      315.69      187.07    149.96 o 
  -8  11   0      414.44      207.88    236.39 o 
  -7  11   0     1599.84     1513.41    112.18 o 
  -6  11   0       89.15      112.55     17.21 o 
  -5  11   0     1958.52     1977.53     59.92 o 
  -4  11   0       53.68       70.51     23.35 o 
  -3  11   0     1902.11     1904.66     95.95 o 
  -2  11   0      171.11      257.31     33.75 o 
  -1  11   0     3945.08     4003.12    138.71 o 
   0  11   0      229.53      287.31     36.39 o 
   1  11   0     2232.15     2187.33     72.45 o 
   2  11   0     1019.07     1014.35    116.85 o 
   3  11   0      470.95      427.55    141.47 o 
   4  11   0      556.44      344.38    198.01 o 
   5  11   0      167.25       69.93     54.29 o 
  -9  12   0      450.41       91.62    246.61 o 
  -8  12   0      939.51      886.28     98.24 o 
  -7  12   0      401.23      303.12     65.16 o 
  -6  12   0     1830.14     1734.51     77.58 o 
  -5  12   0      153.96       20.02     21.82 o 
  -4  12   0      729.67      950.91     50.23 o 
  -3  12   0      181.65      159.01     33.90 o 
  -2  12   0      878.36      951.39     56.87 o 
  -1  12   0      121.01      170.96     33.77 o 
   0  12   0     1614.62     1807.82     76.60 o 
   1  12   0      305.37      286.67     48.75 o 
   2  12   0      682.41      697.36    195.31 o 
   3  12   0      613.01      370.89    222.11 o 
   4  12   0      181.32      103.29     75.78 o 
  -8  13   0      157.18       94.26    116.58 o 
  -7  13   0      790.40      798.31    400.55 o 
  -6  13   0      157.29      151.43     21.30 o 
  -5  13   0     1221.61     1153.74     46.56 o 
  -4  13   0        3.90        7.82     18.78 o 
  -3  13   0      944.80      919.98     54.87 o 
  -2  13   0        4.09       28.03     26.46 o 
  -1  13   0     1417.53     1520.60     68.30 o 
   0  13   0       88.91       97.78     34.97 o 
   1  13   0      924.52      943.62    318.23 o 
   2  13   0      565.95      401.20    160.91 o 
  -6  14   0      557.61      452.57    104.12 o 
  -5  14   0       61.04       96.02     26.22 o 
  -4  14   0      960.56     1018.83     79.97 o 
  -3  14   0       32.51       22.98     24.85 o 
  -2  14   0     1028.59     1106.30     76.81 o 
  -1  14   0      138.08       89.88     46.57 o 
   0  14   0      539.15      391.27    141.10 o 
  -1 -14   1      374.19        7.71     29.79 o 
   0 -14   1        0.79       -9.10     28.97 o 
   1 -14   1     1010.35     1236.98     73.30 o 
   2 -14   1      125.70      148.51     39.05 o 
   3 -14   1      568.54      359.85    125.14 o 
   4 -14   1      419.46      383.83    157.77 o 
   5 -14   1      241.57      193.42     97.43 o 
   6 -14   1      508.42      464.71     48.40 o 
  -3 -13   1      101.13       29.77     44.77 o 
  -2 -13   1      845.86     1058.71    108.61 o 
  -1 -13   1        0.83       18.87     35.37 o 
   0 -13   1      957.22     1045.80     72.32 o 
   1 -13   1      296.49      296.72     51.22 o 
   2 -13   1     1542.77     1513.82     73.79 o 
   3 -13   1      169.74      144.17     37.10 o 
   4 -13   1       93.33       61.27     32.65 o 
   5 -13   1      730.45      767.61     48.12 o 
   6 -13   1      279.37      168.44     88.53 o 
   7 -13   1      426.56      329.81    180.84 o 
   8 -13   1      129.44      -13.45     60.28 o 
  -4 -12   1      129.65       35.89     41.67 o 
  -3 -12   1     1247.62     1290.52     85.06 o 
  -2 -12   1       25.10       21.97     28.19 o 
  -1 -12   1     1363.45     1723.91    106.35 o 
   0 -12   1      134.37      191.56     48.01 o 
   1 -12   1     2863.77     2847.39    102.23 o 
   2 -12   1       82.71       94.38     33.31 o 
   3 -12   1     1236.33     1309.99     54.95 o 
   4 -12   1      789.18      754.81     58.82 o 
   5 -12   1      963.39      966.73     55.84 o 
   6 -12   1     1660.14     1454.29    125.98 o 
   7 -12   1      209.94      136.21     26.48 o 
   8 -12   1      795.71      967.01    103.89 o 
   9 -12   1       36.94       28.92     43.98 o 
  -5 -11   1      123.47       47.75     32.46 o 
  -4 -11   1     1381.38     1318.17    112.13 o 
  -3 -11   1      119.96      133.70     36.44 o 
  -2 -11   1     2531.31     2751.70    248.28 o 
  -1 -11   1       43.24       61.04     30.63 o 
   0 -11   1     3201.55     3375.09    198.64 o 
   1 -11   1     1961.08     1963.87     64.65 o 
   2 -11   1     4084.10     4056.36    164.41 o 
   3 -11   1     1059.39     1075.57     86.18 o 
   4 -11   1     1257.85     1273.51     62.63 o 
   5 -11   1     1182.08     1401.05     94.32 o 
   6 -11   1      464.08      464.74     49.04 o 
   7 -11   1     1434.89     1306.79     62.78 o 
   8 -11   1       80.41       75.31     40.06 o 
   9 -11   1      899.38      962.76    119.76 o 
  10 -11   1        2.16      -14.09     47.80 o 
  -6 -10   1      257.51      103.83     70.97 o 
  -5 -10   1      870.27      642.56    348.26 o 
  -4 -10   1      187.45      146.93     38.43 o 
  -3 -10   1     3987.60     4250.75    200.95 o 
  -2 -10   1      214.49      194.36     34.35 o 
  -1 -10   1     2259.30     2426.84     94.09 o 
   0 -10   1     1460.24     1459.25     65.42 o 
   1 -10   1     1863.94     2095.53     96.44 o 
   2 -10   1     2297.50     2201.44     98.27 o 
   3 -10   1     1495.80     1531.18     53.40 o 
   4 -10   1     1216.50     1239.01     47.56 o 
   5 -10   1     1369.57     1434.61     44.40 o 
   6 -10   1     2206.64     2097.87     63.43 o 
   7 -10   1      335.12      338.94     36.48 o 
   8 -10   1     2343.17     2063.88    233.48 o 
   9 -10   1        0.27       -8.05     14.01 o 
  10 -10   1      654.13      319.12    307.14 o 
  -7  -9   1      232.01      158.81     70.72 o 
  -6  -9   1      896.82     1084.21    128.90 o 
  -5  -9   1      210.71      207.53     37.07 o 
  -4  -9   1     1384.66     1553.96     98.31 o 
  -3  -9   1        2.33      -26.46     29.66 o 
  -2  -9   1     2954.22     2946.12    132.29 o 
  -1  -9   1      185.45      217.33     38.20 o 
   0  -9   1     2886.73     2756.43    149.35 o 
   1  -9   1     1073.27     1082.55     41.69 o 
   2  -9   1     3385.66     3422.89    144.50 o 
   3  -9   1     1032.79     1031.97     51.95 o 
   4  -9   1     3425.32     3432.51     81.62 o 
   5  -9   1     2180.85     2138.97     43.21 o 
   6  -9   1       78.13       58.57     15.42 o 
   7  -9   1     5294.04     5292.43    109.95 o 
   8  -9   1      591.88      549.90     32.04 o 
   9  -9   1     1325.89     1170.78     51.12 o 
  10  -9   1       14.50       22.64     21.08 o 
  11  -9   1      535.48        3.49     70.25 o 
  -8  -8   1      231.98      145.58    158.43 o 
  -7  -8   1      798.96      676.10    505.17 o 
  -6  -8   1       75.54       93.32     58.30 o 
  -5  -8   1     2279.80     2627.73    163.16 o 
  -4  -8   1       78.96       47.53     34.46 o 
  -3  -8   1     3444.10     3881.41    182.01 o 
  -2  -8   1       71.72       32.20     25.67 o 
  -1  -8   1     5928.00     5711.93    183.92 o 
   0  -8   1      748.18      725.59     34.61 o 
   1  -8   1     5768.43     5820.89    191.17 o 
   2  -8   1     3546.62     3503.20    137.25 o 
   3  -8   1     2601.60     2497.44     87.01 o 
   4  -8   1     2424.16     2344.50     50.12 o 
   5  -8   1     1055.49     1063.29     70.36 o 
   6  -8   1     1770.88     1667.05     67.93 o 
   7  -8   1      264.35      269.96     34.24 o 
   8  -8   1     1297.12     1406.69     38.02 o 
   9  -8   1       12.24       14.24     13.81 o 
  10  -8   1      870.01      892.11     36.34 o 
  11  -8   1       82.87       33.66     24.85 o 
  -9  -7   1      392.45      112.38    254.83 o 
  -8  -7   1      344.83      265.48    288.95 o 
  -7  -7   1      292.09      387.34     69.43 o 
  -6  -7   1     1547.71     1516.47    115.29 o 
  -5  -7   1      459.52      494.56     59.58 o 
  -4  -7   1     2636.06     2951.92    156.93 o 
  -3  -7   1      165.55      188.11     43.16 o 
  -2  -7   1     8590.12     8573.55    302.99 o 
  -1  -7   1      798.85      900.80     59.40 o 
   0  -7   1     6872.08     7314.17    280.69 o 
   1  -7   1      413.34      420.58     23.83 o 
   2  -7   1     2385.82     2191.13     89.85 o 
   3  -7   1     1882.05     1815.13     60.13 o 
   4  -7   1     4393.25     4473.19     71.33 o 
   5  -7   1     3225.52     3290.21     77.88 o 
   6  -7   1      643.96      604.13     42.08 o 
   7  -7   1     2651.90     2737.72     80.31 o 
   8  -7   1       84.92       76.64     25.82 o 
   9  -7   1     2100.37     2068.82     87.64 o 
  10  -7   1       30.39       62.35     22.51 o 
  11  -7   1      804.35      944.21     53.99 o 
  -9  -6   1      434.60      119.80    233.90 o 
  -8  -6   1      590.95      678.42    129.03 o 
  -7  -6   1     1619.68     1754.43    115.23 o 
  -6  -6   1      407.02      432.33     92.64 o 
  -5  -6   1     4167.99     4109.35    136.51 o 
  -4  -6   1      474.55      604.92     51.07 o 
  -3  -6   1     7161.78     7666.33    476.02 o 
  -2  -6   1       32.02       61.04     22.41 o 
  -1  -6   1    16501.41    16900.15    487.41 o 
   0  -6   1     2384.87     2622.73    111.49 o 
   1  -6   1     4070.94     3640.77     73.50 o 
   2  -6   1     8721.80     9280.75    287.70 o 
   3  -6   1     6103.13     6189.38    106.50 o 
   4  -6   1     6038.94     5862.15     93.84 o 
   5  -6   1     1750.13     1878.83     35.57 o 
   6  -6   1     2994.54     3168.70    113.86 o 
   7  -6   1      533.67      572.46     36.90 o 
   8  -6   1     3132.90     3480.45     83.56 o 
   9  -6   1       51.34       34.23     16.36 o 
  10  -6   1     1807.58     1891.77     75.80 o 
  11  -6   1       66.35       65.92     29.40 o 
 -10  -5   1      441.25      238.45    246.61 o 
  -9  -5   1      547.57      658.20     92.38 o 
  -8  -5   1     1306.73     1550.25     99.89 o 
  -7  -5   1      413.66      494.02     60.43 o 
  -6  -5   1     3217.35     3344.20    124.96 o 
  -5  -5   1      224.02      267.53     40.93 o 
  -4  -5   1     4303.31     4452.62    171.63 o 
  -3  -5   1      440.24      449.89     37.30 o 
  -2  -5   1    24017.42    24628.09   1400.18 o 
  -1  -5   1     3839.47     3433.08    146.97 o 
   0  -5   1    23763.88    25336.11    824.90 o 
   1  -5   1     9591.45     9495.69    369.09 o 
   2  -5   1     4956.36     4648.17     75.43 o 
   3  -5   1     6681.16     6744.84    167.11 o 
   4  -5   1     1192.79     1080.31     31.21 o 
   5  -5   1     6529.39     6493.19    106.20 o 
   6  -5   1      334.49      326.35     18.61 o 
   7  -5   1     4934.49     4969.55     67.17 o 
   8  -5   1       51.78       51.40     16.73 o 
   9  -5   1     2080.11     2270.43     71.82 o 
  10  -5   1      188.82      220.93     36.00 o 
  11  -5   1      444.16      588.97     48.12 o 
 -10  -4   1      404.02      175.08    195.54 o 
  -9  -4   1      688.45      759.24     74.69 o 
  -8  -4   1      398.30      413.32     56.70 o 
  -7  -4   1     2860.53     3029.10    178.85 o 
  -6  -4   1      623.70      663.16     79.21 o 
  -5  -4   1     3843.19     3810.49     92.11 o 
  -4  -4   1      371.79      471.12     56.05 o 
  -3  -4   1    10853.81     9693.79    465.06 o 
  -2  -4   1     2545.02     2922.17    213.73 o 
  -1  -4   1    11512.97    11668.48    477.02 o 
   0  -4   1     4531.80     5299.96     82.47 o 
   1  -4   1    14644.28    15732.41    359.89 o 
   2  -4   1     6807.02     6651.43     69.72 o 
   3  -4   1    12153.02    13269.66    121.64 o 
   4  -4   1    15477.52    15422.31    182.37 o 
   5  -4   1      795.57      936.34     33.34 o 
   6  -4   1     5904.99     5771.46     71.39 o 
   7  -4   1       53.53       59.21     21.45 o 
   8  -4   1     4025.16     4159.05     74.08 o 
   9  -4   1       96.99       99.55     22.66 o 
  10  -4   1     1007.02     1149.90     49.59 o 
  11  -4   1      173.29      231.19     38.49 o 
 -11  -3   1      352.12      287.87    108.64 o 
 -10  -3   1      216.72      285.21     35.26 o 
  -9  -3   1      794.04     1006.75     74.14 o 
  -8  -3   1     1844.57     1902.40    110.35 o 
  -7  -3   1      738.30      977.38     83.45 o 
  -6  -3   1     8722.26     9227.78    538.30 o 
  -5  -3   1      313.75      443.06     61.53 o 
  -4  -3   1     8990.13     9445.43    643.92 o 
  -3  -3   1      692.78      733.79     31.70 o 
  -2  -3   1    24848.05    24931.10   1459.71 o 
  -1  -3   1     3747.44     3537.67    179.60 o 
   0  -3   1     3534.31     3015.29    154.19 o 
   1  -3   1     6134.65     5983.71     58.68 o 
   2  -3   1     4885.60     4029.26     44.22 o 
   3  -3   1    12876.17    13950.98    122.57 o 
   4  -3   1     3981.33     3648.20     48.72 o 
   5  -3   1     8475.82     8255.86     89.68 o 
   6  -3   1      531.26      656.59     25.29 o 
   7  -3   1     5473.24     5612.84     98.55 o 
   8  -3   1        1.62       19.86     17.08 o 
   9  -3   1     1417.40     1587.76     64.25 o 
  10  -3   1       45.62       59.33     37.71 o 
  11  -3   1      872.69      995.39     54.27 o 
 -11  -2   1      275.65      331.30     45.27 o 
 -10  -2   1      546.89      644.18     43.33 o 
  -9  -2   1      741.21      777.46     72.07 o 
  -8  -2   1      922.14      959.13     73.55 o 
  -7  -2   1     3906.01     4284.20    229.42 o 
  -6  -2   1       80.52       87.40     24.74 o 
  -5  -2   1     7245.88     7544.39    455.35 o 
  -4  -2   1        2.74       18.33     13.21 o 
  -3  -2   1     8024.07     7314.95    485.24 o 
  -2  -2   1     4744.36     4682.04    244.12 o 
  -1  -2   1     3648.05     4269.44    172.38 o 
   0  -2   1     1372.51     1720.47     60.78 o 
   1  -2   1    21664.75    24327.96    263.90 o 
   2  -2   1      328.17      583.88    263.74 o 
   3  -2   1     1286.66     1478.41     24.51 o 
   4  -2   1    11474.48    10984.33    100.64 o 
   5  -2   1      751.48      703.92     27.30 o 
   6  -2   1     9306.61     9344.05    138.44 o 
   7  -2   1       71.09       45.80     25.66 o 
   8  -2   1     3672.46     3813.20     86.03 o 
   9  -2   1      177.07      380.30     57.04 o 
  10  -2   1      783.34      898.22     55.06 o 
  11  -2   1      156.48      172.23     36.71 o 
 -12  -1   1      200.75      238.44    131.77 o 
 -11  -1   1      786.33      905.54     93.66 o 
 -10  -1   1      203.93      226.76     42.34 o 
  -9  -1   1      299.44      351.71     37.62 o 
  -8  -1   1     3824.64     4156.61    292.69 o 
  -7  -1   1      126.26      150.05     41.35 o 
  -6  -1   1    11391.46    11336.42    431.69 o 
  -5  -1   1      117.19      115.52     23.59 o 
  -4  -1   1     8683.91     9275.07    414.00 o 
  -3  -1   1     2494.03     2183.93    118.32 o 
  -2  -1   1      829.44      671.34     18.28 o 
   1  -1   1      659.08      544.74      8.20 o 
   2  -1   1    42417.67    40462.15    943.58 o 
   3  -1   1    12355.24    12318.09    122.48 o 
   4  -1   1     1516.51     1402.75     45.58 o 
   5  -1   1    12550.66    12776.81    387.84 o 
   6  -1   1       97.20       87.78     17.48 o 
   7  -1   1     4297.98     4171.42    100.39 o 
   8  -1   1       48.72       41.47     25.36 o 
   9  -1   1     1438.40     1488.88     66.54 o 
  10  -1   1       14.73        6.08     26.81 o 
  11  -1   1      567.42      745.33     55.71 o 
 -12   0   1      397.53      397.05     54.01 o 
 -11   0   1      759.43      795.44     59.48 o 
 -10   0   1     1912.50     1939.91     73.72 o 
  -9   0   1     1873.83     1989.77     82.78 o 
  -8   0   1      601.10      627.20     47.32 o 
  -7   0   1     6230.64     5887.81    104.90 o 
  -6   0   1       21.60       18.49     13.21 o 
  -5   0   1     7426.00     7123.14    181.09 o 
  -4   0   1      404.94      397.27     18.73 o 
  -3   0   1    23117.81    23678.15   1005.11 o 
  -2   0   1     8710.84     9115.90    287.21 o 
   1   0   1     8824.96     9704.60    785.65 o 
   2   0   1     9607.39     9307.86    159.67 o 
   3   0   1      376.27      323.63     27.15 o 
   4   0   1    13580.82    13343.30    729.86 o 
   5   0   1       19.65       27.65     10.65 o 
   6   0   1     4541.03     4548.01     88.17 o 
   7   0   1      363.47      324.99     26.46 o 
   8   0   1     1168.48     1269.49    123.30 o 
   9   0   1      379.91      359.43     91.92 o 
  10   0   1     1680.69     1868.89    156.93 o 
  11   0   1      235.45      253.58     40.02 o 
 -12   1   1      350.53      385.36     52.99 o 
 -11   1   1      927.76     1090.75    100.54 o 
 -10   1   1      755.51      767.39     52.56 o 
  -9   1   1      737.80      758.25     53.60 o 
  -8   1   1     4281.24     4101.98    139.00 o 
  -7   1   1       28.17       29.30     12.34 o 
  -6   1   1     7916.21     7406.73    180.27 o 
  -5   1   1      214.43      275.21     21.44 o 
  -4   1   1     5529.47     4881.19    130.31 o 
  -3   1   1     1180.84     1614.84     40.35 o 
  -2   1   1     9340.92     7770.58    316.85 o 
   1   1   1    36769.58    35845.38   1150.33 o 
   2   1   1      626.53      691.60     37.36 o 
   3   1   1     8620.56     8855.52    346.74 o 
   4   1   1     2183.86     2416.28    151.20 o 
   5   1   1     8550.27     8320.77    187.75 o 
   6   1   1      110.62      106.65     14.49 o 
   7   1   1     5151.41     5293.63    184.08 o 
   8   1   1      467.19      547.71     33.82 o 
   9   1   1     3076.73     3228.77    200.52 o 
  10   1   1       75.10       61.50     24.37 o 
  11   1   1      492.30      382.36    225.18 o 
 -12   2   1      415.68      394.94     61.28 o 
 -11   2   1      438.71      431.02     48.44 o 
 -10   2   1     1379.53     1476.18     75.40 o 
  -9   2   1     2989.16     3140.41     81.55 o 
  -8   2   1      278.38      292.87     34.03 o 
  -7   2   1     5236.93     5264.50    135.76 o 
  -6   2   1      700.51      794.26     28.95 o 
  -5   2   1    11114.98    11403.93    304.40 o 
  -4   2   1       53.76      186.43     10.82 o 
  -3   2   1    29305.89    30678.09    743.25 o 
  -2   2   1      365.35      234.59     13.91 o 
  -1   2   1    27092.94    29697.70    388.81 o 
   0   2   1    12503.54    12231.20     89.75 o 
   1   2   1    38662.63    39499.79    836.64 o 
   2   2   1    39298.00    37775.50   1318.22 o 
   3   2   1      349.00      303.97     24.24 o 
   4   2   1     7417.25     6864.39    249.35 o 
   5   2   1      135.36      190.80     28.51 o 
   6   2   1     4639.77     4922.20    184.58 o 
   7   2   1        1.56       13.04     12.12 o 
   8   2   1     2201.57     2336.05    193.05 o 
   9   2   1       46.59       58.39     21.67 o 
  10   2   1      798.02      888.69     72.07 o 
 -12   3   1      181.21      227.59     35.50 o 
 -11   3   1      608.30      755.08     55.36 o 
 -10   3   1     1599.96     1856.38     83.22 o 
  -9   3   1      697.85      776.89     43.41 o 
  -8   3   1     3266.03     3450.56    100.83 o 
  -7   3   1       24.93       33.19     13.62 o 
  -6   3   1    10008.43     9815.96    130.44 o 
  -5   3   1        9.07       52.31      7.88 o 
  -4   3   1     7577.59     6845.75     56.01 o 
  -3   3   1      185.00      299.94     24.97 o 
  -2   3   1    11950.43    10633.81     77.11 o 
  -1   3   1     6314.77     6728.33     55.07 o 
   0   3   1    32308.33    30684.66    342.35 o 
   1   3   1    25817.23    26562.71    269.31 o 
   2   3   1     9826.40    10056.60    269.03 o 
   3   3   1     5883.42     6194.44    108.11 o 
   4   3   1       48.23       91.37     27.74 o 
   5   3   1     4716.47     4765.00    226.18 o 
   6   3   1       87.08      111.88     33.33 o 
   7   3   1     2895.67     3104.68    137.25 o 
   8   3   1       12.54       31.28     14.39 o 
   9   3   1      951.66     1011.30     85.94 o 
  10   3   1      325.72      213.54     62.52 o 
 -12   4   1      330.42      352.01     37.37 o 
 -11   4   1      673.65      748.80     41.33 o 
 -10   4   1      992.81     1070.94     47.57 o 
  -9   4   1     2440.38     2745.67     64.88 o 
  -8   4   1      299.78      375.25     21.22 o 
  -7   4   1     4170.43     4195.29     72.92 o 
  -6   4   1      536.56      677.59     18.21 o 
  -5   4   1    13227.70    13472.24    124.47 o 
  -4   4   1      767.67      929.02     24.57 o 
  -3   4   1    10524.49    10493.34     82.26 o 
  -2   4   1     3168.49     2843.03     33.72 o 
  -1   4   1    11592.90    11287.57    135.69 o 
   0   4   1    12780.58    11555.87    125.17 o 
   1   4   1     1387.68     1193.06     32.39 o 
   2   4   1     4428.38     1711.68   1965.63 o 
   3   4   1     3371.38     3452.91     76.09 o 
   4   4   1    10088.56    10179.22    345.50 o 
   5   4   1      178.67      220.59     61.10 o 
   6   4   1     5987.78     6340.10    274.75 o 
   7   4   1      142.31      109.73     51.59 o 
   8   4   1     1290.46     1141.79    117.79 o 
   9   4   1      165.42      131.04     37.36 o 
  10   4   1      547.17      629.72    137.00 o 
 -12   5   1      521.06      581.01     40.21 o 
 -11   5   1      461.80      544.75     40.69 o 
 -10   5   1     2051.00     2233.57     63.38 o 
  -9   5   1      348.53      327.84     21.28 o 
  -8   5   1     3591.82     3796.28     53.81 o 
  -7   5   1      211.75      273.06     13.82 o 
  -6   5   1     9986.92     9946.77    182.27 o 
  -5   5   1     2033.46     1822.92     33.93 o 
  -4   5   1    11038.01    10958.63    136.91 o 
  -3   5   1     5295.93     5171.91     85.26 o 
  -2   5   1     3444.16     3191.66     36.83 o 
  -1   5   1     5610.03     6219.66     96.14 o 
   0   5   1     8061.54     8229.01    170.23 o 
   1   5   1    11940.63    11962.45    135.93 o 
   2   5   1      389.98      464.26     33.13 o 
   3   5   1     4908.34     4802.45    101.74 o 
   4   5   1      349.25      374.73     43.45 o 
   5   5   1     5208.65     5761.46    174.12 o 
   6   5   1      123.53      106.73     40.94 o 
   7   5   1     2165.13     2372.70    109.86 o 
   8   5   1      219.46      265.27     62.47 o 
   9   5   1      410.84      304.24     61.33 o 
 -12   6   1      249.94      134.65     50.41 o 
 -11   6   1     1037.58      979.01     74.79 o 
 -10   6   1      230.32      246.11     20.48 o 
  -9   6   1     2126.23     2219.07     51.58 o 
  -8   6   1       17.47       31.19     38.09 o 
  -7   6   1     4913.22     4668.01    131.45 o 
  -6   6   1      256.76      322.07     16.76 o 
  -5   6   1     5293.19     5352.92     93.43 o 
  -4   6   1      482.29      472.06     14.31 o 
  -3   6   1     3220.09     3087.06     82.26 o 
  -2   6   1     7869.44     8003.21    130.44 o 
  -1   6   1     7035.04     6940.55    175.46 o 
   0   6   1     6001.77     5871.62    154.16 o 
   1   6   1     1199.28     1183.36     37.87 o 
   2   6   1     3814.99     3995.88     79.95 o 
   3   6   1     1144.86     1177.44     46.00 o 
   4   6   1     4019.50     4545.75    103.40 o 
   5   6   1       16.41       36.72     33.28 o 
   6   6   1     3843.90     4060.98    212.98 o 
   7   6   1       17.84       37.36     39.29 o 
   8   6   1      596.35      688.05    103.13 o 
   9   6   1      315.73      102.01    137.75 o 
 -12   7   1      388.39        0.50     34.87 o 
 -11   7   1      472.20      297.07     95.97 o 
 -10   7   1     1552.52     1402.57     74.53 o 
  -9   7   1       87.62       84.37     10.64 o 
  -8   7   1     1912.60     1576.85    132.21 o 
  -7   7   1       56.35       62.89     17.52 o 
  -6   7   1     7438.44     6941.57    230.97 o 
  -5   7   1       12.53       24.07      7.14 o 
  -4   7   1     5669.51     5610.43    138.21 o 
  -3   7   1     1660.85     1702.73     31.70 o 
  -2   7   1     7308.40     7250.86    124.98 o 
  -1   7   1     5556.68     5630.74    183.69 o 
   0   7   1     1963.11     2119.83     71.39 o 
   1   7   1     3433.56     3433.26     78.28 o 
   2   7   1      770.20      808.90     39.49 o 
   3   7   1     3174.54     3358.98    123.45 o 
   4   7   1      183.20      180.61     25.41 o 
   5   7   1     3364.80     3479.56    195.47 o 
   6   7   1       30.00       26.67     24.25 o 
   7   7   1      879.05      895.44     49.04 o 
   8   7   1      168.74       58.98     80.46 o 
 -12   8   1      194.35       22.42     59.78 o 
 -11   8   1      538.66      620.75    187.82 o 
 -10   8   1      107.33      115.08    116.58 o 
  -9   8   1     1974.61     2084.94    231.16 o 
  -8   8   1      604.70      738.40     83.72 o 
  -7   8   1     3176.52     3253.74    170.88 o 
  -6   8   1       51.94       48.00      8.62 o 
  -5   8   1     5618.77     5725.37    148.02 o 
  -4   8   1      245.36      261.09     16.95 o 
  -3   8   1     5777.13     5952.83    158.34 o 
  -2   8   1     1007.73     1066.67     33.76 o 
  -1   8   1     4182.59     4224.76    136.67 o 
   0   8   1     3427.04     3671.23     99.23 o 
   1   8   1      551.73      570.62     43.16 o 
   2   8   1     1905.18     1971.97     53.52 o 
   3   8   1      123.83      183.24     26.56 o 
   4   8   1     3075.38     2968.51    173.37 o 
   5   8   1        5.78       16.15     21.24 o 
   6   8   1     1566.07     1593.16    191.42 o 
   7   8   1       82.57       65.58     31.66 o 
 -11   9   1      206.76      239.13     93.66 o 
 -10   9   1      818.64     1092.54    137.00 o 
  -9   9   1      105.55       72.74     67.26 o 
  -8   9   1     1600.24     1683.16    117.78 o 
  -7   9   1       32.76       11.62     36.85 o 
  -6   9   1     4078.28     4040.01     93.19 o 
  -5   9   1      754.05      788.79     39.19 o 
  -4   9   1     4205.16     4328.24    100.82 o 
  -3   9   1     1253.55     1314.13     33.36 o 
  -2   9   1     2746.90     2852.32     68.38 o 
  -1   9   1     1634.25     1743.13     54.31 o 
   0   9   1     1379.94     1275.23     51.51 o 
   1   9   1     3509.27     3421.41    117.59 o 
   2   9   1     2588.14     2439.62     77.40 o 
   3   9   1     1808.92     1886.12    122.84 o 
   4   9   1        6.74       48.63     22.66 o 
   5   9   1     2008.42     1973.17    187.81 o 
   6   9   1       76.01       23.19     30.56 o 
   7   9   1      574.81        0.49     29.92 o 
 -11  10   1      387.65      366.17    116.08 o 
 -10  10   1       33.22       93.16     79.71 o 
  -9  10   1     1400.59     1616.99    135.01 o 
  -8  10   1      346.43      373.59     67.59 o 
  -7  10   1     3205.00     3331.96    151.00 o 
  -6  10   1      265.13      330.54     22.58 o 
  -5  10   1     3829.00     3748.13    107.22 o 
  -4  10   1     1313.85     1369.09     39.65 o 
  -3  10   1     2544.25     2418.82    283.15 o 
  -2  10   1     1958.77     2101.72     70.70 o 
  -1  10   1      501.93      533.08     39.83 o 
   0  10   1     4544.44     4618.10    170.19 o 
   1  10   1     2240.66     2238.41    154.30 o 
   2  10   1     1457.05     1507.10     62.08 o 
   3  10   1       32.65       64.59     27.48 o 
   4  10   1     1829.18     1754.97     81.99 o 
   5  10   1      145.94       56.20     38.37 o 
   6  10   1      656.38      464.04    243.24 o 
 -10  11   1      343.96      457.34    120.56 o 
  -9  11   1       33.97       37.56     58.29 o 
  -8  11   1     1689.00     1951.49    140.01 o 
  -7  11   1       26.32       12.13      6.38 o 
  -6  11   1     2260.17     2123.62    102.74 o 
  -5  11   1      529.09      492.34     38.29 o 
  -4  11   1     1661.19     1685.94     65.44 o 
  -3  11   1      806.59      869.56     54.01 o 
  -2  11   1      210.97      215.45     29.58 o 
  -1  11   1     2074.76     2286.90     66.97 o 
   0  11   1      413.90      467.27     45.39 o 
   1  11   1     1440.03     1381.72     64.24 o 
   2  11   1       61.19       82.30     35.32 o 
   3  11   1     1372.67     1439.69     81.16 o 
   4  11   1       42.35        6.58     21.96 o 
   5  11   1      754.24      544.72    320.97 o 
  -9  12   1      850.37      414.20    458.84 o 
  -8  12   1        3.38      -15.52     37.57 o 
  -7  12   1     1881.55     1466.68    181.86 o 
  -6  12   1      171.92      166.48     19.23 o 
  -5  12   1      642.34      709.44     44.37 o 
  -4  12   1      626.42      598.27     75.84 o 
  -3  12   1     1028.60     1164.36     70.71 o 
  -2  12   1      656.21      747.70     49.67 o 
  -1  12   1      460.24      535.25     49.96 o 
   0  12   1      850.27      809.85     57.18 o 
   1  12   1      108.36      123.88     40.27 o 
   2  12   1     1324.16     1154.20    386.94 o 
   3  12   1        1.87      -13.79     24.04 o 
  -8  13   1      922.67      842.77    107.44 o 
  -7  13   1      147.44      119.49     60.79 o 
  -6  13   1      877.51      867.12     73.99 o 
  -5  13   1      243.63      264.97     28.36 o 
  -4  13   1      702.67      697.13     53.63 o 
  -3  13   1      281.13      324.19     44.53 o 
  -2  13   1      698.18      679.80     49.69 o 
  -1  13   1      610.20      758.82     61.50 o 
   0  13   1      449.63      426.87     49.00 o 
   1  13   1      865.54      791.75    218.38 o 
   2  13   1        2.20        9.46     27.04 o 
  -7  14   1      463.48      589.36    209.74 o 
  -6  14   1      122.55      199.28     93.66 o 
  -5  14   1      480.83      558.46     47.38 o 
  -4  14   1      151.29      134.06     30.87 o 
  -3  14   1      260.74      279.97     54.16 o 
  -2  14   1      411.56      281.25    100.69 o 
  -1  14   1      418.53      375.90     55.30 o 
   0  14   1      437.47      181.06    262.30 o 
  -1 -14   2      284.41      112.20     87.43 o 
   0 -14   2      493.75      366.63    137.87 o 
   1 -14   2      414.76      439.92     54.90 o 
   2 -14   2      193.19      187.61     42.17 o 
   3 -14   2      649.06      768.08     65.58 o 
   4 -14   2       13.86       23.69     22.05 o 
   5 -14   2      570.45      512.20    178.59 o 
   6 -14   2       50.69       19.57     28.41 o 
  -3 -13   2      489.75      296.42    259.31 o 
  -2 -13   2      127.51       63.80     64.02 o 
  -1 -13   2      524.77      628.42     92.02 o 
   0 -13   2      757.35      712.04     67.49 o 
   1 -13   2      557.67      494.28     60.19 o 
   2 -13   2     1165.14     1451.79     68.92 o 
   3 -13   2      233.79      213.62     68.42 o 
   4 -13   2      541.89      579.99     44.62 o 
   5 -13   2        3.19       23.99     29.25 o 
   6 -13   2      709.99      658.01    197.37 o 
   7 -13   2        7.43      -10.02     15.76 o 
  -5 -12   2       35.77       23.47     32.25 o 
  -4 -12   2     1019.03     1035.19     71.83 o 
  -3 -12   2      157.28      172.72     48.58 o 
  -2 -12   2      697.25      688.17     93.97 o 
  -1 -12   2      573.60      795.50     68.67 o 
   0 -12   2      757.04      882.97     64.61 o 
   1 -12   2     1980.38     2205.71     85.51 o 
   2 -12   2      924.19      914.19     93.59 o 
   3 -12   2     2397.50     2593.45     99.50 o 
   4 -12   2       19.26       57.93     27.62 o 
   5 -12   2     1498.63     1616.60     64.87 o 
   6 -12   2        1.59       -6.23     14.14 o 
   7 -12   2      876.40      780.56     65.97 o 
   8 -12   2       63.35       36.39     21.69 o 
  -6 -11   2        0.49       12.21     33.98 o 
  -5 -11   2      971.60      746.72    247.20 o 
  -4 -11   2      119.98      128.49     38.70 o 
  -3 -11   2     1421.70     1554.21    229.67 o 
  -2 -11   2     1010.80     1045.19    123.41 o 
  -1 -11   2     1090.66     1308.70    184.46 o 
   0 -11   2     1404.63     1530.97     67.88 o 
   1 -11   2      338.97      338.62     48.67 o 
   2 -11   2     3628.84     3743.86    157.72 o 
   3 -11   2       35.33       25.49     23.74 o 
   4 -11   2     1972.96     2167.48     96.96 o 
   5 -11   2       88.54       75.48     26.36 o 
   6 -11   2     1329.53     1466.42     72.39 o 
   7 -11   2       72.41       52.85     18.49 o 
   8 -11   2      771.14      664.35    216.82 o 
   9 -11   2       90.13       18.77     47.10 o 
  -7 -10   2       10.50        5.04     24.29 o 
  -6 -10   2      767.76      548.87    319.13 o 
  -5 -10   2       61.22       36.37     33.27 o 
  -4 -10   2     1890.86     1991.82    393.01 o 
  -3 -10   2      429.94      513.68     56.11 o 
  -2 -10   2     1899.86     2092.49    245.44 o 
  -1 -10   2     1088.05     1249.42     89.47 o 
   0 -10   2      715.24      822.19     46.44 o 
   1 -10   2     3465.52     3254.33    119.57 o 
   2 -10   2      498.96      402.33     35.20 o 
   3 -10   2     4292.51     4115.57    149.24 o 
   4 -10   2        1.73       -6.31     24.85 o 
   5 -10   2     2440.49     2448.79     70.40 o 
   6 -10   2      373.83      374.62     30.40 o 
   7 -10   2     2297.13     2092.23     79.46 o 
   8 -10   2      443.99      372.91     48.58 o 
   9 -10   2      813.33      788.39     79.75 o 
  10 -10   2      243.64       20.13     36.66 o 
  -8  -9   2        1.11      -29.20     44.05 o 
  -7  -9   2      626.84      384.77    344.25 o 
  -6  -9   2        6.15       -1.55     27.80 o 
  -5  -9   2     1115.94     1330.27    228.42 o 
  -4  -9   2     1471.95     1720.87    250.84 o 
  -3  -9   2     4130.58     4025.85    231.81 o 
  -2  -9   2      603.36      668.83     44.67 o 
  -1  -9   2     1491.90     1579.85    120.14 o 
   0  -9   2     2584.36     2714.98     67.43 o 
   1  -9   2     2363.63     2242.47    109.35 o 
   2  -9   2     5536.43     5560.30    195.15 o 
   3  -9   2      578.14      545.25     60.89 o 
   4  -9   2     4387.44     4387.69    157.02 o 
   5  -9   2       40.84       46.60     18.55 o 
   6  -9   2     3555.22     3430.89     70.70 o 
   7  -9   2      443.31      472.35     60.96 o 
   8  -9   2     1139.40     1069.53     78.51 o 
   9  -9   2      485.68      414.17     42.36 o 
  10  -9   2      264.77      133.78     51.49 o 
  -8  -8   2     1009.14     1218.37    110.84 o 
  -7  -8   2        1.19      -47.17     52.55 o 
  -6  -8   2      981.84     1221.16     92.85 o 
  -5  -8   2      285.65      329.81     67.99 o 
  -4  -8   2     4133.46     4407.94    554.49 o 
  -3  -8   2      593.41      695.61     58.21 o 
  -2  -8   2     2014.87     2023.62    134.44 o 
  -1  -8   2     2202.45     2275.70     68.55 o 
   0  -8   2     1861.34     1862.59     71.71 o 
   1  -8   2     7430.24     7506.30    307.54 o 
   2  -8   2      755.15      814.34     40.46 o 
   3  -8   2     6968.78     6962.75    286.04 o 
   4  -8   2       53.21       56.25     16.22 o 
   5  -8   2     2541.14     2409.15    113.76 o 
   6  -8   2      527.59      515.05     26.79 o 
   7  -8   2     1818.69     1905.00     58.72 o 
   8  -8   2      223.87      243.53     23.18 o 
   9  -8   2     1032.94      976.98     44.23 o 
  10  -8   2      559.46      409.93    137.64 o 
  11  -8   2      239.26       96.75     51.17 o 
  -9  -7   2      867.75     1261.33    110.68 o 
  -8  -7   2        0.10       11.99     41.21 o 
  -7  -7   2     1333.91     1539.26     99.23 o 
  -6  -7   2      106.16      143.48     75.23 o 
  -5  -7   2     2030.97     2253.60    276.75 o 
  -4  -7   2     1006.72     1122.72    125.05 o 
  -3  -7   2     4001.85     4107.16    263.79 o 
  -2  -7   2     2507.57     2634.18    313.12 o 
  -1  -7   2     4553.28     4815.61    227.47 o 
   0  -7   2     6223.99     5863.43    214.58 o 
   1  -7   2     2007.34     1936.43    105.55 o 
   2  -7   2    12819.65    12919.98    580.39 o 
   3  -7   2      394.62      405.77     24.49 o 
   4  -7   2     6324.27     6344.36    141.05 o 
   5  -7   2       32.14       25.06     16.46 o 
   6  -7   2     4919.98     4956.11    131.97 o 
   7  -7   2      643.86      585.82     51.70 o 
   8  -7   2     2245.92     2198.31     58.06 o 
   9  -7   2      627.64      651.53     48.66 o 
  10  -7   2      590.98      538.69     45.47 o 
  11  -7   2      768.62      820.96     70.82 o 
 -10  -6   2      615.23      192.30    280.73 o 
  -9  -6   2       15.36       25.65     33.65 o 
  -8  -6   2     2367.72     2609.69    231.41 o 
  -7  -6   2       73.47      118.97     75.97 o 
  -6  -6   2     2775.64     3111.60    127.25 o 
  -5  -6   2     1217.49     1186.81     84.84 o 
  -4  -6   2     4374.45     4951.91    343.75 o 
  -3  -6   2     3912.71     3939.64    363.43 o 
  -2  -6   2     1391.12     1296.30    107.36 o 
  -1  -6   2    14753.99    15569.73   1705.57 o 
   0  -6   2     3150.81     3305.67     86.81 o 
   1  -6   2    10056.85     9818.30    384.31 o 
   2  -6   2      339.18      394.02     32.98 o 
   3  -6   2    12083.32    12224.95    284.11 o 
   4  -6   2       74.10       92.02     16.24 o 
   5  -6   2     4880.94     5013.20     66.69 o 
   6  -6   2      784.38      783.10     40.75 o 
   7  -6   2     2360.14     2448.50     49.41 o 
   8  -6   2      624.35      595.84     35.41 o 
   9  -6   2     1576.62     1532.53     53.27 o 
  10  -6   2      479.82      453.85     52.92 o 
  11  -6   2       73.06       90.55     39.51 o 
 -10  -5   2       30.26        3.32     65.72 o 
  -9  -5   2     1362.82     1472.27     98.98 o 
  -8  -5   2       51.03       65.95     39.26 o 
  -7  -5   2     1534.52     1841.74    215.72 o 
  -6  -5   2      553.49      567.21     53.41 o 
  -5  -5   2     5363.79     5342.07    494.21 o 
  -4  -5   2     1626.77     1595.23     61.06 o 
  -3  -5   2     2875.54     3187.32    104.12 o 
  -2  -5   2     6047.81     6099.25    366.92 o 
  -1  -5   2     5760.15     6348.04    476.27 o 
   0  -5   2     9725.80     5185.99   4252.59 o 
   1  -5   2       29.44       48.68     13.10 o 
   2  -5   2    18418.56    17900.05    577.72 o 
   3  -5   2        1.14       30.67     10.70 o 
   4  -5   2     6436.86     6351.56    123.32 o 
   5  -5   2      651.85      685.31     30.41 o 
   6  -5   2     4879.68     5101.94    112.75 o 
   7  -5   2      697.27      787.08     34.69 o 
   8  -5   2     2421.79     2560.92     76.30 o 
   9  -5   2      792.50      904.76     47.63 o 
  10  -5   2      311.54      332.72     36.52 o 
  11  -5   2      653.37      592.17     64.75 o 
 -11  -4   2       46.97       30.76     87.18 o 
 -10  -4   2     1298.28     1535.86    181.84 o 
  -9  -4   2        5.80      -27.00     33.37 o 
  -8  -4   2     1723.17     1907.87    146.47 o 
  -7  -4   2      144.31      180.14     39.96 o 
  -6  -4   2     2943.46     3028.75     89.28 o 
  -5  -4   2      536.64      505.24     40.93 o 
  -4  -4   2    10218.69    10448.10    690.25 o 
  -3  -4   2      660.56      709.36     36.53 o 
  -2  -4   2     6832.52     6388.31    476.02 o 
  -1  -4   2    14089.08    15443.94   1219.58 o 
   0  -4   2     3962.40     4380.51    347.74 o 
   1  -4   2    14910.68    15766.98    515.64 o 
   2  -4   2       17.10      125.16     12.87 o 
   3  -4   2     7540.54     7366.13     78.25 o 
   4  -4   2        9.84       24.29     11.68 o 
   5  -4   2     9233.82     8950.82    139.75 o 
   6  -4   2      945.29      986.66     31.75 o 
   7  -4   2     3118.70     3275.74     68.25 o 
   8  -4   2     1323.94     1391.65     52.08 o 
   9  -4   2     1368.27     1581.83     59.78 o 
  10  -4   2      841.27      971.51     63.25 o 
  11  -4   2      145.57      173.71     38.16 o 
 -11  -3   2      579.35      670.74    201.35 o 
 -10  -3   2       46.86       26.16     31.69 o 
  -9  -3   2     1579.46     1807.49    115.83 o 
  -8  -3   2       35.39       53.55     35.86 o 
  -7  -3   2     4885.31     4894.01    258.31 o 
  -6  -3   2       49.18       49.45     27.74 o 
  -5  -3   2     7557.22     7910.82    624.24 o 
  -4  -3   2     8288.56     8204.24    441.15 o 
  -3  -3   2     8630.52     9421.87    648.15 o 
  -2  -3   2     7870.43     7773.88    509.40 o 
  -1  -3   2     2795.00     2403.05    156.18 o 
   0  -3   2     2804.53     2556.57    217.71 o 
   1  -3   2     4015.09     3287.92    111.05 o 
   2  -3   2    15025.68    14283.86    136.27 o 
   3  -3   2      756.00      776.08     43.50 o 
   4  -3   2     4834.14     4407.83     63.52 o 
   5  -3   2     2853.02     3001.98     65.48 o 
   6  -3   2     5445.71     5662.16     78.91 o 
   7  -3   2      721.79      881.44     47.04 o 
   8  -3   2     2500.55     2555.85     69.82 o 
   9  -3   2     1099.48     1214.98     49.83 o 
  10  -3   2      322.58      314.53     37.00 o 
  11  -3   2      558.76      608.88     77.00 o 
 -12  -2   2      344.05      229.10    108.40 o 
 -11  -2   2      154.57      146.59     40.92 o 
 -10  -2   2      897.82     1078.28    150.21 o 
  -9  -2   2       59.94       67.53     37.10 o 
  -8  -2   2     3323.66     3809.22    244.12 o 
  -7  -2   2      346.67      341.70     54.80 o 
  -6  -2   2     6105.12     6102.33    290.70 o 
  -5  -2   2     7122.49     6696.79    513.64 o 
  -4  -2   2     5789.97     5659.36    468.05 o 
  -3  -2   2     7093.55     7695.97    465.31 o 
  -2  -2   2    15875.71    15985.94    927.64 o 
  -1  -2   2     9457.89    10596.35    575.41 o 
   0  -2   2      233.35      625.19     39.86 o 
   1  -2   2    42961.38    43891.38    569.99 o 
   2  -2   2    28213.00    30953.05    275.42 o 
   3  -2   2    22091.92    23068.73    234.70 o 
   4  -2   2       15.35       28.60      9.39 o 
   5  -2   2    11962.29    12008.83    118.49 o 
   6  -2   2     3254.77     3159.26     56.47 o 
   7  -2   2     2332.65     2440.44     54.65 o 
   8  -2   2     1128.49     1202.48     44.90 o 
   9  -2   2      779.88      793.88     42.35 o 
  10  -2   2      812.34      886.74     49.97 o 
  11  -2   2      156.78      136.18     35.73 o 
 -12  -1   2        5.00      -32.35     32.35 o 
 -11  -1   2     2270.60     2514.85    139.73 o 
 -10  -1   2      245.18      265.79     40.76 o 
  -9  -1   2     1826.16     2125.48    167.64 o 
  -8  -1   2      215.66      159.19     30.84 o 
  -7  -1   2     7673.78     7801.59    300.41 o 
  -6  -1   2     2010.30     2063.46    114.09 o 
  -5  -1   2    12557.14    12516.87    685.76 o 
  -4  -1   2     8427.39     7862.40    650.64 o 
  -3  -1   2     6722.51     5726.57    332.54 o 
  -2  -1   2    22670.68    20349.39   1514.76 o 
  -1  -1   2     7539.23     5790.53    195.29 o 
   0  -1   2    15071.13    13682.52    265.04 o 
   1  -1   2       63.03       36.20      6.94 o 
   2  -1   2    43799.66    45226.80    466.24 o 
   3  -1   2      119.95      128.16     10.04 o 
   4  -1   2    18862.38    19710.93    504.17 o 
   5  -1   2     3033.71     2948.66     53.91 o 
   6  -1   2     3129.41     3037.60     94.16 o 
   7  -1   2     1647.68     1678.18     92.66 o 
   8  -1   2     1052.83     1062.92     59.10 o 
   9  -1   2      607.09      739.60     45.57 o 
  10  -1   2      149.67      252.07     58.26 o 
  11  -1   2      516.14      486.84     50.16 o 
 -12   0   2     1461.22     1631.47    107.16 o 
 -11   0   2      184.25      184.18     45.53 o 
 -10   0   2      924.48     1078.26     47.56 o 
  -9   0   2        2.92      -15.91     15.91 o 
  -8   0   2     4106.46     4386.44    244.36 o 
  -7   0   2      718.63      703.41     42.66 o 
  -6   0   2    10287.86    10315.31    730.60 o 
  -5   0   2     7083.62     7087.66    468.30 o 
  -4   0   2     4222.93     4564.96    288.70 o 
  -3   0   2     6113.66     6942.78    440.15 o 
  -2   0   2      804.71     1063.41     46.33 o 
  -1   0   2     5060.00     5672.33    206.00 o 
   0   0   2     1282.90      943.96     22.38 o 
   1   0   2    22597.44    22378.39    319.84 o 
   2   0   2      161.02      146.73     22.49 o 
   3   0   2    21204.91    20868.75    547.76 o 
   4   0   2     4944.67     5123.09    111.35 o 
   5   0   2     5180.87     4825.39    150.70 o 
   6   0   2     2693.11     2700.80     63.27 o 
   7   0   2     1116.46     1200.25     52.14 o 
   8   0   2     2949.31     2598.07     87.93 o 
   9   0   2     1203.77     1211.11     67.39 o 
  10   0   2      486.59      546.98     43.04 o 
  11   0   2      116.91       53.20     27.91 o 
 -12   1   2        5.25        9.98     22.55 o 
 -11   1   2     1339.42     1515.93    148.21 o 
 -10   1   2        0.43       15.35     20.35 o 
  -9   1   2     3139.32     3385.07     69.25 o 
  -8   1   2     1072.24     1095.95     49.34 o 
  -7   1   2     4088.97     4087.72    113.19 o 
  -6   1   2     4017.45     4076.91    228.17 o 
  -5   1   2     4994.72     5033.10    264.54 o 
  -4   1   2     1075.11      731.99     53.31 o 
  -3   1   2     2103.52     1720.56    123.55 o 
  -2   1   2    41695.82    40223.59    952.30 o 
  -1   1   2     2543.58     2158.94     30.39 o 
   1   1   2     4788.65     4689.01     90.67 o 
   2   1   2    15614.10     6764.73   5562.59 o 
   3   1   2      286.54      248.81     26.40 o 
   4   1   2    16541.61    16291.78    646.91 o 
   5   1   2     2575.43     2620.42     99.14 o 
   6   1   2     1999.43     1961.56     88.43 o 
   7   1   2     2095.43     2162.90     81.95 o 
   8   1   2     1588.75     1670.13     67.51 o 
   9   1   2      815.04      855.15     87.18 o 
  10   1   2       88.34      104.71     26.58 o 
 -12   2   2      946.08     1132.01     71.07 o 
 -11   2   2        7.49       35.46     62.52 o 
 -10   2   2     1904.59     1883.77     79.92 o 
  -9   2   2       30.49       60.50     22.86 o 
  -8   2   2     3688.73     3375.13    293.83 o 
  -7   2   2     1905.45     2236.76     50.11 o 
  -6   2   2     4950.22     4909.90    129.10 o 
  -5   2   2     5543.66     6028.04    161.32 o 
  -4   2   2    10348.04    10634.45    276.07 o 
  -3   2   2     3482.21     4136.00     85.95 o 
  -2   2   2     2170.84     2525.82     35.12 o 
  -1   2   2    19936.63    18887.04    168.91 o 
   0   2   2       29.15       42.78      4.81 o 
   1   2   2     4718.53     3465.70     75.09 o 
   2   2   2      545.81      588.73     22.16 o 
   3   2   2     6146.44     6156.49    271.27 o 
   4   2   2       30.11       41.49      9.16 o 
   5   2   2     3465.98     3099.94    237.39 o 
   6   2   2     1370.37     1237.40     83.95 o 
   7   2   2     1000.81      956.24     70.00 o 
   8   2   2     1236.66     1203.81    120.56 o 
   9   2   2      333.29      289.64     63.27 o 
  10   2   2      533.45      648.65    120.56 o 
 -12   3   2       37.23       66.44     32.66 o 
 -11   3   2     1194.56     1317.92     80.51 o 
 -10   3   2        2.76       14.54     18.70 o 
  -9   3   2     4630.67     4849.45     99.35 o 
  -8   3   2       67.77       84.65     29.98 o 
  -7   3   2     1676.50     1620.88     49.42 o 
  -6   3   2     3577.69     3559.96    113.09 o 
  -5   3   2     5479.53     5433.54     80.21 o 
  -4   3   2     1927.70     1655.00     59.78 o 
  -3   3   2     9330.88     8706.50    115.89 o 
  -2   3   2     8522.09     8486.43     93.28 o 
  -1   3   2      504.10      464.66     37.35 o 
   0   3   2    11684.45    12537.39    118.36 o 
   1   3   2     1573.69     1736.63     48.36 o 
   2   3   2    12932.27    12957.87    193.67 o 
   3   3   2     2319.59     2222.07     59.48 o 
   4   3   2     6505.37     6362.01    253.33 o 
   5   3   2      435.97      455.84     44.64 o 
   6   3   2     2682.84     2570.13     78.07 o 
   7   3   2      833.61      808.58     87.18 o 
   8   3   2      919.29      885.22     41.89 o 
   9   3   2      980.86      964.39    110.35 o 
  10   3   2      113.44      135.51     88.68 o 
 -12   4   2      689.89      857.60     51.58 o 
 -11   4   2       45.38       84.53     20.90 o 
 -10   4   2     2606.18     2773.15     64.97 o 
  -9   4   2       53.18       44.04     12.57 o 
  -8   4   2     4365.41     4333.44    107.18 o 
  -7   4   2     1919.54     1890.30     79.70 o 
  -6   4   2     5593.81     5518.34     95.66 o 
  -5   4   2     5703.48     6065.02    192.80 o 
  -4   4   2     5834.90     5775.93     93.15 o 
  -3   4   2    13451.04    13403.05    131.74 o 
  -2   4   2     2422.43     2501.46     27.85 o 
  -1   4   2    12429.16    11542.11    107.66 o 
   0   4   2      898.61     1097.78    152.09 o 
   1   4   2    16135.61    15481.05    162.42 o 
   2   4   2        6.94       11.34      9.83 o 
   3   4   2     9851.17     9804.21    182.66 o 
   4   4   2     2112.70     2091.52     81.21 o 
   5   4   2     3225.01     3463.88    139.74 o 
   6   4   2     1065.05      999.76     70.49 o 
   7   4   2     1502.09      916.15    798.61 o 
   8   4   2      696.60      713.42    201.77 o 
   9   4   2      203.08      244.61     99.64 o 
 -12   5   2        1.04       19.72     19.24 o 
 -11   5   2      718.18      837.81     48.81 o 
 -10   5   2       16.36       25.72     13.69 o 
  -9   5   2     4500.96     4697.38    151.38 o 
  -8   5   2      556.58      575.84     38.30 o 
  -7   5   2     4622.77     4577.91     90.30 o 
  -6   5   2     4852.90     4996.39    205.26 o 
  -5   5   2     5030.25     4734.68     93.96 o 
  -4   5   2     7222.58     6826.77     83.25 o 
  -3   5   2      102.08      200.77     10.99 o 
  -2   5   2    20906.64    22049.17    197.13 o 
  -1   5   2       90.64       50.20      9.78 o 
   0   5   2     7541.67     7906.14     99.37 o 
   1   5   2       99.70      127.38     13.63 o 
   2   5   2    11876.62    11263.82    146.70 o 
   3   5   2      462.62      586.78     39.48 o 
   4   5   2     4975.23     4747.98    104.11 o 
   5   5   2     2875.91     2732.75    144.75 o 
   6   5   2      819.12      812.45    112.17 o 
   7   5   2     1118.15      959.43    117.92 o 
   8   5   2      322.40      225.51     48.30 o 
   9   5   2      320.15      445.88    128.53 o 
 -12   6   2      846.12      924.12    135.38 o 
 -11   6   2        0.25        0.45     14.38 o 
 -10   6   2     1464.58     1604.13     56.23 o 
  -9   6   2      166.59      203.00     13.15 o 
  -8   6   2     2607.42     3025.53    146.97 o 
  -7   6   2     2797.86     3003.61    134.51 o 
  -6   6   2     3025.09     3212.05    102.56 o 
  -5   6   2     5440.16     5386.57    133.52 o 
  -4   6   2     2835.52     2795.99     36.67 o 
  -3   6   2     3604.24     3202.60     44.94 o 
  -2   6   2      434.19      346.75     15.64 o 
  -1   6   2     7179.43     7026.74    104.91 o 
   0   6   2      467.18      356.84     23.89 o 
   1   6   2    14463.47    14348.60    256.13 o 
   2   6   2     1153.51     1256.27     40.96 o 
   3   6   2     4759.61     4651.45    127.33 o 
   4   6   2     1901.03     1766.90     47.72 o 
   5   6   2     2440.85     2417.17    135.99 o 
   6   6   2     1111.32     1025.44    104.47 o 
   7   6   2      305.87      200.65     61.68 o 
   8   6   2      663.23      895.75    154.94 o 
 -12   7   2        2.97        1.99     65.26 o 
 -11   7   2     1463.86     1587.75    149.46 o 
 -10   7   2       78.28       98.14     65.76 o 
  -9   7   2     1987.22     2273.26    147.96 o 
  -8   7   2     1012.77     1103.00    106.12 o 
  -7   7   2     1706.93     1944.52     82.35 o 
  -6   7   2     2707.87     2820.74    104.48 o 
  -5   7   2     4449.55     4449.55    205.53 o 
  -4   7   2     2591.57     2565.58     80.39 o 
  -3   7   2      591.82      512.29     17.82 o 
  -2   7   2    10121.29     9981.17    154.03 o 
  -1   7   2        6.30       22.15     10.68 o 
   0   7   2     6315.83     6249.57    140.61 o 
   1   7   2      129.10      170.63     21.72 o 
   2   7   2     2118.16     2128.26    100.17 o 
   3   7   2     1026.31     1093.26     50.25 o 
   4   7   2     1737.06     1568.95     69.60 o 
   5   7   2      834.99      866.62     67.46 o 
   6   7   2      644.26      571.98     81.25 o 
   7   7   2      994.20     1138.14    164.40 o 
   8   7   2      239.22       62.46    135.51 o 
 -12   8   2      502.48      548.01    125.05 o 
 -11   8   2        0.55      -56.30     67.75 o 
 -10   8   2     1231.73     1535.93    145.97 o 
  -9   8   2      605.28      636.69    107.61 o 
  -8   8   2      745.12      835.97    107.61 o 
  -7   8   2     1185.64     1224.26     76.74 o 
  -6   8   2     2154.11     2190.10    125.55 o 
  -5   8   2     4041.59     4468.70     76.73 o 
  -4   8   2     1800.21     1904.88    105.06 o 
  -3   8   2     5109.30     5151.09     90.60 o 
  -2   8   2      121.74      238.36     82.54 o 
  -1   8   2     4402.36     4601.93     79.51 o 
   0   8   2      157.92      121.10     24.10 o 
   1   8   2     4703.90     4850.59    228.59 o 
   2   8   2       61.07       50.64     23.44 o 
   3   8   2     1503.20     1617.89     78.73 o 
   4   8   2      463.72      464.59     37.75 o 
   5   8   2     1656.74     1528.21    120.77 o 
   6   8   2      610.68      611.86    207.59 o 
   7   8   2      280.79      151.09    191.56 o 
 -11   9   2      700.89      399.55    181.34 o 
 -10   9   2      355.25      310.87    161.41 o 
  -9   9   2     1799.91     1857.27    247.60 o 
  -8   9   2      533.12      439.37     64.83 o 
  -7   9   2      500.90      624.08     67.59 o 
  -6   9   2     1505.18     1359.60    133.86 o 
  -5   9   2     1564.33     1569.53     55.88 o 
  -4   9   2     3399.25     3505.47    108.37 o 
  -3   9   2     1240.15     1261.45     36.09 o 
  -2   9   2     4758.12     4719.03    130.30 o 
  -1   9   2       97.68      167.13     23.46 o 
   0   9   2     8394.22     8154.10    246.21 o 
   1   9   2       47.98       33.60     18.93 o 
   2   9   2      946.50     1090.19     66.66 o 
   3   9   2       74.90       81.85     29.18 o 
   4   9   2     1389.44     1519.14    116.92 o 
   5   9   2      512.52      370.04    210.05 o 
   6   9   2      604.81        6.40     37.90 o 
 -11  10   2       36.95      100.14     86.19 o 
 -10  10   2      930.84     1050.19    146.97 o 
  -9  10   2      122.21      101.13     77.72 o 
  -8  10   2      646.50      735.39     80.72 o 
  -7  10   2      428.31      439.35     65.07 o 
  -6  10   2     2307.62     2141.06     55.64 o 
  -5  10   2     2614.07     2734.00     87.30 o 
  -4  10   2     1286.14     1129.70     36.36 o 
  -3  10   2     4288.38     4375.69     79.63 o 
  -2  10   2       14.23       31.83     17.34 o 
  -1  10   2     1881.63     2116.88     88.55 o 
   0  10   2     1613.17     1622.29     84.51 o 
   1  10   2     2395.04     2502.64     88.72 o 
   2  10   2       49.44       73.53     34.32 o 
   3  10   2      832.50      726.18     53.97 o 
   4  10   2      350.48      236.12    134.33 o 
   5  10   2      572.34      373.26    217.62 o 
 -10  11   2       63.82       80.71     83.70 o 
  -9  11   2      544.62      366.33    354.22 o 
  -8  11   2      133.09      130.32     68.86 o 
  -7  11   2     1320.20     1414.33    112.34 o 
  -6  11   2     1713.32     1618.28     67.26 o 
  -5  11   2      730.19      768.11     30.65 o 
  -4  11   2     3240.79     3337.81     82.09 o 
  -3  11   2      151.01      151.85     29.03 o 
  -2  11   2     1471.60     1707.18     71.78 o 
  -1  11   2       97.79       89.91     33.00 o 
   0  11   2     1386.41     1514.14     87.92 o 
   1  11   2       29.97       78.89     28.44 o 
   2  11   2     1163.34     1141.13     63.93 o 
   3  11   2      192.58      101.56     56.70 o 
   4  11   2      829.75      655.54    339.46 o 
 -10  12   2      529.19      401.54    128.53 o 
  -9  12   2      214.98       86.02    119.32 o 
  -8  12   2      768.87      844.60    119.51 o 
  -7  12   2      673.37      713.76     86.75 o 
  -6  12   2     1035.50     1091.04     69.54 o 
  -5  12   2     2001.55     1932.03     77.36 o 
  -4  12   2      157.94      227.83     36.56 o 
  -3  12   2     2180.32     2382.22     81.93 o 
  -2  12   2        4.13        5.29     17.47 o 
  -1  12   2     1264.25     1373.66     59.28 o 
   0  12   2       66.67       83.73     31.40 o 
   1  12   2      998.14     1122.05     70.87 o 
   2  12   2       46.67       40.78     39.30 o 
   3  12   2      795.04      819.17    310.74 o 
  -8  13   2      237.93      282.54     94.05 o 
  -7  13   2      704.55      669.99     91.04 o 
  -6  13   2      873.86      906.96     51.77 o 
  -5  13   2      170.52      165.15     35.90 o 
  -4  13   2     1539.10     1477.74     67.26 o 
  -3  13   2       79.63      100.34     27.83 o 
  -2  13   2      891.43     1020.04     62.83 o 
  -1  13   2       34.59       53.09     28.60 o 
   0  13   2      758.58      950.81     59.97 o 
   1  13   2       51.34        1.19     30.86 o 
  -6  14   2       84.42      137.50    138.50 o 
  -5  14   2      582.92      609.98     39.50 o 
  -4  14   2       34.93       37.87     27.33 o 
  -3  14   2      616.72      583.50    189.73 o 
  -2  14   2       54.49       72.36     35.91 o 
  -1  14   2      776.06      634.00    111.75 o 
  -1 -14   3       86.40       41.99     52.34 o 
   0 -14   3      667.20      215.28    228.17 o 
   1 -14   3        0.25      -13.27     25.30 o 
   2 -14   3      975.39     1179.93     86.02 o 
   3 -14   3        7.21       12.72     25.49 o 
   4 -14   3      641.10      587.06    188.42 o 
   5 -14   3      185.32       90.38    116.08 o 
  -3 -13   3      455.13      185.03    195.54 o 
  -2 -13   3      252.62      210.07     68.32 o 
  -1 -13   3     1188.62     1124.57    190.06 o 
   0 -13   3       59.16       70.79     34.84 o 
   1 -13   3     1793.96     1889.88     83.23 o 
   2 -13   3       48.42       85.29     40.14 o 
   3 -13   3     2217.72     2369.27     94.32 o 
   4 -13   3      126.31       97.25     45.66 o 
   5 -13   3      690.77      638.22    172.73 o 
   6 -13   3      305.84      212.05     68.50 o 
   7 -13   3      262.60      163.41     55.07 o 
  -5 -12   3      140.32      105.12     59.78 o 
  -4 -12   3      248.15      192.33    100.04 o 
  -3 -12   3      294.16      226.19     66.45 o 
  -2 -12   3      796.92     1020.61    147.71 o 
  -1 -12   3      405.74      450.69     68.15 o 
   0 -12   3     3237.83     3227.42    222.20 o 
   1 -12   3       39.94       32.11     30.81 o 
   2 -12   3     1710.48     1986.47     85.45 o 
   3 -12   3     1135.16     1211.84     99.16 o 
   4 -12   3     1507.15     1623.30    122.08 o 
   5 -12   3      471.49      433.26     39.42 o 
   6 -12   3      686.03      605.23    179.41 o 
   7 -12   3      494.55      245.39     90.70 o 
   8 -12   3      232.72      107.65     74.48 o 
  -6 -11   3      336.46      102.92     65.94 o 
  -5 -11   3      715.22      453.77    198.47 o 
  -4 -11   3      140.51      172.27     44.19 o 
  -3 -11   3     1298.64     1469.20    286.71 o 
  -2 -11   3       90.13      118.20     35.72 o 
  -1 -11   3     1604.85     1697.06    179.24 o 
   0 -11   3        0.76      -21.60     34.02 o 
   1 -11   3     1988.17     2153.71     82.34 o 
   2 -11   3      507.31      600.32     45.56 o 
   3 -11   3     1674.68     1910.05     70.28 o 
   4 -11   3      803.25     1011.11     63.47 o 
   5 -11   3      876.56      982.32     56.30 o 
   6 -11   3      320.68      347.76     48.37 o 
   7 -11   3      365.23      285.27     86.35 o 
   8 -11   3     1104.46     1021.82     68.25 o 
   9 -11   3      222.93       80.03     26.93 o 
  -7 -10   3      502.87       -8.12     30.89 o 
  -6 -10   3      465.58      284.81    309.88 o 
  -5 -10   3       87.00      107.42     75.73 o 
  -4 -10   3     3026.20     2824.90    857.29 o 
  -3 -10   3      973.89      914.81     63.85 o 
  -2 -10   3     1510.69     1689.18     94.37 o 
  -1 -10   3       12.59       31.86     25.32 o 
   0 -10   3     3723.86     3692.73    174.40 o 
   1 -10   3      121.46      134.94     33.00 o 
   2 -10   3     4360.22     4453.44    194.48 o 
   3 -10   3      552.56      608.55     45.00 o 
   4 -10   3     1505.99     1518.61     61.53 o 
   5 -10   3     1294.43     1464.47     52.50 o 
   6 -10   3      867.34     1029.79     53.70 o 
   7 -10   3      766.05      732.96     57.47 o 
   8 -10   3      186.24      221.45     45.26 o 
   9 -10   3      732.11      840.36    164.45 o 
  -8  -9   3      553.64      110.82    195.54 o 
  -7  -9   3      146.34      103.08    126.79 o 
  -6  -9   3      219.16      334.79     90.17 o 
  -5  -9   3     2460.66     2631.61    214.72 o 
  -4  -9   3     1710.94     1902.63    123.11 o 
  -3  -9   3     1378.73     1613.26    162.91 o 
  -2  -9   3      176.07      140.21     32.49 o 
  -1  -9   3     3602.99     3597.09    176.99 o 
   0  -9   3       72.24       96.60     28.48 o 
   1  -9   3     4797.93     4653.47    261.94 o 
   2  -9   3       19.41       20.57     18.98 o 
   3  -9   3     4005.75     4306.15    255.46 o 
   4  -9   3      686.07      685.41     38.66 o 
   5  -9   3     1023.05     1058.26     43.36 o 
   6  -9   3     1925.85     1940.49     56.47 o 
   7  -9   3      403.39      360.63     40.36 o 
   8  -9   3      992.90      952.80     55.97 o 
   9  -9   3       34.23       37.62     23.37 o 
  10  -9   3      633.97      459.01    196.88 o 
  -9  -8   3      398.70      100.54    146.22 o 
  -8  -8   3       92.82      106.74     80.71 o 
  -7  -8   3     1666.09     1198.73   1022.29 o 
  -6  -8   3      556.37      877.29     81.64 o 
  -5  -8   3      944.60      984.34     79.10 o 
  -4  -8   3     3654.17     3974.95    389.84 o 
  -3  -8   3       82.74       38.71     29.56 o 
  -2  -8   3     2595.78     2733.82    153.69 o 
  -1  -8   3       86.17       66.79     22.68 o 
   0  -8   3     5712.40     5574.04    311.23 o 
   1  -8   3       90.17      101.72     26.23 o 
   2  -8   3     6896.41     6885.65    374.49 o 
   3  -8   3      700.92      675.51     40.31 o 
   4  -8   3     2837.10     2728.26    136.48 o 
   5  -8   3     4211.01     4089.93     91.18 o 
   6  -8   3     2668.36     2637.14     56.78 o 
   7  -8   3     1439.11     1450.82     64.06 o 
   8  -8   3      131.17      122.64     24.20 o 
   9  -8   3      809.02      909.71     54.65 o 
  10  -8   3        6.18        5.15     15.69 o 
  -9  -7   3      294.18      113.03    145.97 o 
  -8  -7   3     1185.12     1347.03    102.72 o 
  -7  -7   3      743.83      878.19     89.92 o 
  -6  -7   3     1056.74     1496.87    163.91 o 
  -5  -7   3     2460.78     2886.85    296.92 o 
  -4  -7   3      708.36      589.48     90.37 o 
  -3  -7   3     6111.12     6303.89    454.85 o 
  -2  -7   3      155.63      197.49     35.06 o 
  -1  -7   3     7439.82     7640.01    434.67 o 
   0  -7   3       70.28      125.63     22.16 o 
   1  -7   3    11724.55    11570.26    491.82 o 
   2  -7   3      776.84      757.34     36.77 o 
   3  -7   3     8085.35     7953.53    255.72 o 
   4  -7   3     2913.83     2894.29     85.55 o 
   5  -7   3     2094.00     2102.70     47.98 o 
   6  -7   3     3151.28     3150.65     82.57 o 
   7  -7   3      535.44      558.01     44.01 o 
   8  -7   3     1944.31     1986.15     57.26 o 
   9  -7   3      161.84      159.88     30.85 o 
  10  -7   3      762.30      843.66     65.54 o 
 -10  -6   3      199.50       32.51     67.83 o 
  -9  -6   3     1070.26     1051.09    109.93 o 
  -8  -6   3      727.83      745.72     77.09 o 
  -7  -6   3      802.76      910.09     86.67 o 
  -6  -6   3     2851.49     2892.12    205.75 o 
  -5  -6   3      592.13      712.35     71.24 o 
  -4  -6   3     5859.21     5848.81    578.40 o 
  -3  -6   3       41.65       31.39     22.74 o 
  -2  -6   3     5521.48     5752.85    562.96 o 
  -1  -6   3       27.56       23.95     21.33 o 
   0  -6   3     5374.78     4373.33   2882.30 o 
   1  -6   3     1274.95     1185.16     45.69 o 
   2  -6   3    10731.24    11510.11    414.24 o 
   3  -6   3     4566.56     4336.11    151.91 o 
   4  -6   3     3166.51     3122.89     57.73 o 
   5  -6   3     1549.77     1538.42     38.36 o 
   6  -6   3     1238.17     1281.84     59.30 o 
   7  -6   3     3058.43     3041.74     81.23 o 
   8  -6   3      194.33      199.02     25.49 o 
   9  -6   3     1480.91     1515.35     67.30 o 
  10  -6   3        0.18       14.55     21.65 o 
  11  -6   3      684.16      589.12     62.94 o 
 -11  -5   3       28.02        0.14     33.30 o 
 -10  -5   3      794.20      965.62    162.66 o 
  -9  -5   3      352.49      384.75     64.75 o 
  -8  -5   3     1398.17     1684.68    182.84 o 
  -7  -5   3     2444.10     2429.00    252.83 o 
  -6  -5   3      743.33      822.89     70.00 o 
  -5  -5   3     5282.70     5366.63    592.85 o 
  -4  -5   3      241.95      307.03     36.09 o 
  -3  -5   3     5381.12     4943.45    448.62 o 
  -2  -5   3     1558.89     1799.87    155.44 o 
  -1  -5   3     5872.40     5662.76    521.61 o 
   0  -5   3     1148.24     1295.17     66.01 o 
   1  -5   3    16978.71    17121.17    492.30 o 
   2  -5   3     6978.05     7467.34    272.99 o 
   3  -5   3     6866.15     6642.49    191.42 o 
   4  -5   3     9514.99    10049.38    117.15 o 
   5  -5   3      693.23      732.42     51.92 o 
   6  -5   3     3658.54     3711.61     73.43 o 
   7  -5   3      317.01      346.01     26.46 o 
   8  -5   3     2483.36     2602.52     74.77 o 
   9  -5   3      295.65      276.85     34.69 o 
  10  -5   3      932.70     1105.66     56.40 o 
  11  -5   3       18.29       25.29     25.39 o 
 -11  -4   3      567.47      415.70    309.38 o 
 -10  -4   3      346.52      352.05     80.28 o 
  -9  -4   3     1226.93     1303.09    157.68 o 
  -8  -4   3     1425.85     1517.36     82.95 o 
  -7  -4   3     1243.42     1356.80     81.45 o 
  -6  -4   3     1300.08     1553.92    127.04 o 
  -5  -4   3      805.37      841.18     75.73 o 
  -4  -4   3    12718.20    12519.64    961.52 o 
  -3  -4   3     1182.56     1420.33    117.82 o 
  -2  -4   3     9607.94     9609.17    732.84 o 
  -1  -4   3        9.37       26.06     18.48 o 
   0  -4   3    21266.59    22846.81   1307.76 o 
   1  -4   3     6462.72     5907.86    218.93 o 
   2  -4   3    10830.56    11098.41    286.90 o 
   3  -4   3     2828.15     2461.32     44.17 o 
   4  -4   3      146.94      142.27     18.38 o 
   5  -4   3     4208.03     4356.54     77.93 o 
   6  -4   3     1200.96     1179.32     65.08 o 
   7  -4   3     3638.72     3886.51     70.25 o 
   8  -4   3      218.93      230.84     39.98 o 
   9  -4   3     2143.44     2170.83     87.75 o 
  10  -4   3        7.38       21.27     24.82 o 
  11  -4   3      731.44      813.50     90.76 o 
 -11  -3   3      128.97      107.03     71.24 o 
 -10  -3   3     1113.54     1221.78     82.47 o 
  -9  -3   3      290.07      283.04     47.99 o 
  -8  -3   3     1060.77     1061.77    127.04 o 
  -7  -3   3     1451.83     1700.21    153.44 o 
  -6  -3   3      684.82      787.22     98.39 o 
  -5  -3   3    11642.20    11654.99   1021.30 o 
  -4  -3   3     2093.20     2212.05    233.16 o 
  -3  -3   3    19890.83    19468.58   1403.91 o 
  -2  -3   3      519.10      593.08     57.04 o 
  -1  -3   3     8698.63     7269.09    565.45 o 
   0  -3   3     2136.87     2193.50    103.13 o 
   1  -3   3     9206.28     7689.59   1135.63 o 
   2  -3   3     4594.84     5131.58     65.67 o 
   3  -3   3    15595.10    15734.47    151.87 o 
   4  -3   3      138.13      161.46     17.99 o 
   5  -3   3     3559.48     3409.22     60.13 o 
   6  -3   3     6404.61     6469.21     86.18 o 
   7  -3   3      759.90      830.82     38.56 o 
   8  -3   3     2703.78     2825.50     69.98 o 
   9  -3   3        1.44       15.49     18.11 o 
  10  -3   3     1073.04     1153.58     67.05 o 
  11  -3   3       50.77       37.47     26.46 o 
 -12  -2   3       67.35       52.70     35.21 o 
 -11  -2   3     1403.41     1635.36     90.61 o 
 -10  -2   3      288.40      342.58     50.39 o 
  -9  -2   3     1776.59     1893.51    190.31 o 
  -8  -2   3     1580.82     1674.93    123.05 o 
  -7  -2   3     1327.45     1345.77    175.61 o 
  -6  -2   3     4136.10     4379.43    461.33 o 
  -5  -2   3     1754.19     1570.92    117.57 o 
  -4  -2   3    17074.30    17805.35   1493.84 o 
  -3  -2   3      370.83      459.11     88.43 o 
  -2  -2   3     6846.55     8508.35    589.61 o 
  -1  -2   3      137.96      294.36     35.87 o 
   0  -2   3    16136.71    17128.77   1067.38 o 
   1  -2   3     6180.75     5579.85    183.09 o 
   2  -2   3    54589.06    54491.32   9976.71 o 
   3  -2   3     2342.70     1967.95     40.26 o 
   4  -2   3     2047.08     1878.66     40.89 o 
   5  -2   3     5074.44     5091.18     64.97 o 
   6  -2   3     1463.94     1640.21     46.85 o 
   7  -2   3     4522.52     4667.35     89.28 o 
   8  -2   3      236.32      265.59     31.43 o 
   9  -2   3     1467.26     1706.15     58.42 o 
  10  -2   3       37.78       28.74     30.58 o 
 -12  -1   3      838.44     1007.32     80.66 o 
 -11  -1   3      278.32      239.96     36.11 o 
 -10  -1   3     1700.43     1804.79     88.76 o 
  -9  -1   3     1002.23     1025.88     88.22 o 
  -8  -1   3     1275.43     1349.09    132.77 o 
  -7  -1   3     4433.80     4608.85    335.28 o 
  -6  -1   3     2667.02     2558.04    232.41 o 
  -5  -1   3    11038.89    10540.76   1044.96 o 
  -4  -1   3      192.95      171.60     20.92 o 
  -3  -1   3     7741.54     6742.04    358.20 o 
  -2  -1   3     2744.79     3614.61    153.69 o 
  -1  -1   3     6482.26     5251.00    197.29 o 
   0  -1   3     3924.21     4142.91     77.72 o 
   1  -1   3      816.76      731.88     71.49 o 
   2  -1   3     7935.36     8347.06    118.89 o 
   3  -1   3     9485.07     9506.87    102.72 o 
   4  -1   3     5287.62     5045.86     65.47 o 
   5  -1   3     3095.37     3168.76     92.91 o 
   6  -1   3     4882.13     4878.60    222.69 o 
   7  -1   3      117.62      125.26     35.45 o 
   8  -1   3     3044.81     3206.36     97.24 o 
   9  -1   3       13.71       36.29     19.73 o 
  10  -1   3     1154.78     1167.22     77.33 o 
 -12   0   3       37.43       71.63     32.52 o 
 -11   0   3      333.31      399.21     38.70 o 
 -10   0   3      590.03      589.07     42.48 o 
  -9   0   3     1713.36     2040.75    155.93 o 
  -8   0   3     2347.86     2472.93    142.73 o 
  -7   0   3     4516.27     4756.54    352.22 o 
  -6   0   3    10220.49    10375.77    900.74 o 
  -5   0   3     1898.79     1704.62    150.70 o 
  -4   0   3    24791.94    25318.25   2413.75 o 
  -3   0   3    34817.59    33995.49   2156.19 o 
  -2   0   3    42704.13    43614.70    967.99 o 
  -1   0   3     2221.01     2626.32     61.03 o 
   0   0   3     3178.79     3267.36     51.60 o 
   1   0   3     1475.97     1451.24     52.31 o 
   2   0   3    12277.76    12080.72    172.87 o 
   3   0   3     6834.05     1750.89   2785.65 o 
   4   0   3     4980.73     5232.85    146.22 o 
   5   0   3     7834.46     7883.02    203.26 o 
   6   0   3      115.81      101.01     15.04 o 
   7   0   3     4560.73     4564.62    146.72 o 
   8   0   3      122.16      112.99     31.24 o 
   9   0   3     1103.83     1122.93     47.62 o 
  10   0   3        3.58        9.72     30.58 o 
 -12   1   3      583.30      832.74     65.83 o 
 -11   1   3      315.68      286.91     37.90 o 
 -10   1   3     1305.49     1530.95     66.61 o 
  -9   1   3     1506.00     1675.34     95.60 o 
  -8   1   3     2821.72     3034.57    198.28 o 
  -7   1   3     4743.00     4739.59    338.52 o 
  -6   1   3     1474.54     1468.95    120.56 o 
  -5   1   3    23982.31    22457.63   1654.01 o 
  -4   1   3      163.31      151.82     12.60 o 
  -3   1   3    23149.09    20498.68   1118.70 o 
  -2   1   3     3795.59     3374.65     55.30 o 
  -1   1   3    13156.32    12121.31    218.71 o 
   0   1   3     1904.48     2460.58     61.78 o 
   2   1   3    12698.64    13674.94    307.39 o 
   3   1   3     6781.16     7238.27    165.90 o 
   4   1   3     6362.01     6516.05    300.16 o 
   5   1   3     1459.31     1600.01     95.65 o 
   6   1   3     1234.68     1409.95     31.16 o 
   7   1   3      489.24      437.64     40.35 o 
   8   1   3     2698.57     2626.30    199.28 o 
   9   1   3        3.48        2.02     18.93 o 
  10   1   3      505.43        5.98     47.83 o 
 -13   2   3      449.07       74.09     64.02 o 
 -12   2   3      173.57      160.73     40.63 o 
 -11   2   3     1387.41     1513.32     70.32 o 
 -10   2   3      933.44      761.36    235.88 o 
  -9   2   3     1730.33     1967.46     79.95 o 
  -8   2   3     1542.99     1663.62     74.18 o 
  -7   2   3     1042.43     1075.02     34.64 o 
  -6   2   3     4627.81     4791.56    216.40 o 
  -5   2   3     1167.30     1142.81     63.52 o 
  -4   2   3    26503.62    27099.68   1044.46 o 
  -3   2   3        3.66       22.17      8.45 o 
  -2   2   3    16751.41    16028.41    247.10 o 
  -1   2   3     2173.75     1693.86     37.86 o 
   0   2   3     5081.98     4828.76     82.70 o 
   1   2   3     1159.68       53.31      3.49 o 
   2   2   3    11527.23    10989.67    225.68 o 
   3   2   3    10055.83    10562.72    237.14 o 
   4   2   3     3397.72     3425.58    120.06 o 
   5   2   3     5442.96     4672.71    247.10 o 
   6   2   3       69.48       55.26     18.93 o 
   7   2   3     2792.15     2525.00    361.69 o 
   8   2   3       25.77       21.14     12.70 o 
   9   2   3     1098.57      847.16    351.23 o 
  10   2   3       33.16       67.75    122.56 o 
 -13   3   3       57.18       33.02     33.13 o 
 -12   3   3      684.36      912.81     78.52 o 
 -11   3   3      710.19      808.64     59.53 o 
 -10   3   3     1109.92     1149.39     54.05 o 
  -9   3   3      932.51      965.85     60.53 o 
  -8   3   3     1807.31     2021.49     70.85 o 
  -7   3   3     5159.42     5057.37    152.73 o 
  -6   3   3     2232.65     2395.33     62.47 o 
  -5   3   3    14562.65    13971.90    228.52 o 
  -4   3   3       11.91       25.15      5.98 o 
  -3   3   3    10330.37    10294.57    198.03 o 
  -2   3   3      483.64      593.07     17.49 o 
  -1   3   3    21525.12    21688.93    265.37 o 
   0   3   3     4191.75     4338.12     42.51 o 
   1   3   3    14315.90    15105.03    283.97 o 
   2   3   3     2603.21     2412.26    125.54 o 
   3   3   3     6665.51     6902.48    178.35 o 
   4   3   3     6714.51     7298.05    274.51 o 
   5   3   3     1237.14     1137.88     95.65 o 
   6   3   3     3837.98     3998.01    177.36 o 
   7   3   3        7.36        5.48     37.86 o 
   8   3   3     1623.03     2018.19    164.40 o 
   9   3   3        9.08       90.17     78.71 o 
 -13   4   3      601.27      447.28    177.17 o 
 -12   4   3      224.30      234.13     28.76 o 
 -11   4   3     1014.29     1088.11    120.31 o 
 -10   4   3     1668.41     1782.27     56.12 o 
  -9   4   3      822.64      916.83     38.86 o 
  -8   4   3     4080.60     4400.38     75.78 o 
  -7   4   3      520.78      437.45     19.49 o 
  -6   4   3     7804.93     7881.44    193.80 o 
  -5   4   3      183.72      129.03     55.30 o 
  -4   4   3    11654.10    11949.20     90.53 o 
  -3   4   3       32.49       32.13      6.00 o 
  -2   4   3     9205.43     8665.16     96.64 o 
  -1   4   3     8621.80     8387.49     91.92 o 
   0   4   3     9299.15     8441.21    117.71 o 
   1   4   3      662.00      579.10     20.50 o 
   2   4   3     1084.09      981.98     21.80 o 
   3   4   3     3746.91     3066.89    203.26 o 
   4   4   3     1875.27     1710.10    330.80 o 
   5   4   3     2208.83     2425.71    137.50 o 
   6   4   3      410.79      448.38     88.18 o 
   7   4   3     2328.46     2625.98    177.36 o 
   8   4   3        0.25       51.31     68.75 o 
   9   4   3      669.19      942.58    152.45 o 
 -13   5   3      104.38        7.97     47.33 o 
 -12   5   3      918.03      818.70    218.61 o 
 -11   5   3      493.33      456.04     23.94 o 
 -10   5   3      870.05      845.66     51.50 o 
  -9   5   3     1424.96     1422.20     85.80 o 
  -8   5   3     1113.17     1161.79    144.48 o 
  -7   5   3     3899.38     4002.99    207.25 o 
  -6   5   3      454.55      505.67     57.79 o 
  -5   5   3    14047.34    13911.08    306.39 o 
  -4   5   3      148.44      231.95      7.35 o 
  -3   5   3     5272.25     5197.81    111.05 o 
  -2   5   3     4864.36     4888.90     99.49 o 
  -1   5   3     3872.56     3740.30     65.91 o 
   0   5   3     1168.30     1184.89     40.34 o 
   1   5   3     3291.97     3131.06     51.76 o 
   2   5   3     2982.66     2816.21     69.26 o 
   3   5   3     1895.00     1729.95     43.28 o 
   4   5   3     3625.56     3307.21    241.50 o 
   5   5   3      215.83      204.51     48.42 o 
   6   5   3     1747.73     1952.92    151.45 o 
   7   5   3       37.38       78.22    118.07 o 
   8   5   3     1117.45     1198.16    160.92 o 
 -12   6   3      120.45        2.49     39.86 o 
 -11   6   3      589.67      499.36     41.41 o 
 -10   6   3      405.31      387.10     87.18 o 
  -9   6   3     1691.11     1929.01    204.26 o 
  -8   6   3     4012.56     4073.74    246.61 o 
  -7   6   3      511.09      551.50    119.57 o 
  -6   6   3     8664.40     8845.44    240.13 o 
  -5   6   3      674.57      787.22     46.28 o 
  -4   6   3     4452.51     4167.71     70.85 o 
  -3   6   3       23.03       32.70      8.09 o 
  -2   6   3     6357.96     6042.35     89.17 o 
  -1   6   3     1645.61     1650.64     31.92 o 
   0   6   3     3904.62     4113.45     66.15 o 
   1   6   3     2585.75     2289.79     62.68 o 
   2   6   3     3674.58     3933.91    122.08 o 
   3   6   3     4702.81     4721.25    113.35 o 
   4   6   3       39.89       50.03     18.15 o 
   5   6   3     2381.71     1920.08    300.01 o 
   6   6   3        9.74       -1.00     35.37 o 
   7   6   3      878.92     1115.96    153.94 o 
   8   6   3       10.16       -9.47     98.14 o 
 -12   7   3      635.81      963.01    137.00 o 
 -11   7   3      291.04        1.49     59.29 o 
 -10   7   3      622.86      631.21    167.39 o 
  -9   7   3      899.22     1037.24    114.09 o 
  -8   7   3     1238.15     1218.09    112.59 o 
  -7   7   3     4152.29     4325.32    250.59 o 
  -6   7   3      122.03      188.29     37.92 o 
  -5   7   3     6957.43     7067.07     61.85 o 
  -4   7   3      214.75      214.22     16.79 o 
  -3   7   3     9305.99     9547.56    211.27 o 
  -2   7   3     1570.93     1731.19     49.62 o 
  -1   7   3     6222.52     6114.81     76.15 o 
   0   7   3     1370.87     1467.18     38.28 o 
   1   7   3     2704.95     2485.25     74.98 o 
   2   7   3     2143.40     2244.72    109.24 o 
   3   7   3      374.99      370.34     22.85 o 
   4   7   3     2096.46     2066.06    107.32 o 
   5   7   3      144.33       95.53     10.23 o 
   6   7   3     1041.19      599.94    615.52 o 
   7   7   3        1.50      -56.30     82.20 o 
 -12   8   3      154.12       -1.00     62.77 o 
 -11   8   3      388.82        2.99     44.34 o 
 -10   8   3      625.52      585.38    113.09 o 
  -9   8   3      746.18     1002.87    120.06 o 
  -8   8   3     2277.03     2603.56    156.93 o 
  -7   8   3      620.17      655.95     74.30 o 
  -6   8   3     4585.44     4746.45    211.98 o 
  -5   8   3       22.22       17.71     12.11 o 
  -4   8   3     5511.81     5700.31    159.85 o 
  -3   8   3      368.65      377.39     19.22 o 
  -2   8   3     5864.67     5983.67    122.39 o 
  -1   8   3     1103.43     1164.17    210.51 o 
   0   8   3     4200.59     4303.06    138.64 o 
   1   8   3     2570.87     2638.71    114.90 o 
   2   8   3     4451.37     4498.77    104.14 o 
   3   8   3     1952.99     2081.73    127.69 o 
   4   8   3      192.34      190.24     33.37 o 
   5   8   3     1235.03     1085.98    174.75 o 
   6   8   3        0.62       -5.56     37.51 o 
 -12   9   3      459.61      507.66    130.53 o 
 -11   9   3     1152.80     1288.33    163.41 o 
 -10   9   3     1664.27     1797.98    174.37 o 
  -9   9   3      622.59      743.31    122.06 o 
  -8   9   3       43.97       86.69     66.76 o 
  -7   9   3     1762.61     1947.14     97.06 o 
  -6   9   3        5.54      -18.92     27.91 o 
  -5   9   3     3766.24     3907.07    136.86 o 
  -4   9   3       25.59       47.10     13.83 o 
  -3   9   3     4925.11     4763.92    113.47 o 
  -2   9   3      186.36      253.98     24.66 o 
  -1   9   3     1192.87     1191.20     59.19 o 
   0   9   3     3435.85     3389.56     77.32 o 
   1   9   3     1845.74     1846.45     55.51 o 
   2   9   3     2618.67     2874.65    205.71 o 
   3   9   3      184.08      200.48     26.02 o 
   4   9   3     1453.75     1342.19    128.33 o 
   5   9   3       31.07       -8.23     32.10 o 
 -11  10   3      270.48      329.80    191.31 o 
 -10  10   3      699.55      955.54    237.14 o 
  -9  10   3      193.90      216.22     94.16 o 
  -8  10   3     1224.70     1542.87    118.82 o 
  -7  10   3        7.28       59.81     41.34 o 
  -6  10   3     1929.66     1941.85     44.77 o 
  -5  10   3       68.95       66.27     15.32 o 
  -4  10   3     3560.27     3757.86    110.24 o 
  -3  10   3      460.79      546.97     31.99 o 
  -2  10   3     1355.70     1414.86     52.10 o 
  -1  10   3     3613.41     3450.02    105.57 o 
   0  10   3      821.40      832.06     42.45 o 
   1  10   3     1000.47     1046.14     47.19 o 
   2  10   3      115.90      165.60     27.66 o 
   3  10   3      574.08      503.40    139.80 o 
   4  10   3      106.22       36.82     33.57 o 
   5  10   3      773.56        5.04     35.75 o 
 -10  11   3      105.66      118.57     92.66 o 
  -9  11   3      599.82      668.58    130.03 o 
  -8  11   3       15.76       -7.15     46.47 o 
  -7  11   3     1329.46     1385.25    131.77 o 
  -6  11   3        9.94       15.11     12.84 o 
  -5  11   3     2903.75     2855.04    114.22 o 
  -4  11   3       63.66       99.37     21.42 o 
  -3  11   3     2389.96     2162.54    233.02 o 
  -2  11   3      662.73      635.47     39.49 o 
  -1  11   3      797.64      855.62     49.73 o 
   0  11   3      911.43     1018.86     59.58 o 
   1  11   3      555.05      656.58     90.19 o 
   2  11   3      486.34      410.68    150.03 o 
   3  11   3       71.43       36.66     33.36 o 
 -10  12   3      568.65      419.98    133.02 o 
  -9  12   3       77.84      103.62     87.18 o 
  -8  12   3      636.52      723.31     92.01 o 
  -7  12   3       61.63       43.50     54.74 o 
  -6  12   3      883.39      952.25     59.96 o 
  -5  12   3       64.88       58.97     16.16 o 
  -4  12   3     2078.98     2125.84     68.17 o 
  -3  12   3      335.18      335.62     36.47 o 
  -2  12   3      973.74     1110.76     69.00 o 
  -1  12   3      846.07      804.60     49.41 o 
   0  12   3      395.23      361.50     41.54 o 
   1  12   3      516.64      552.53    171.20 o 
   2  12   3       90.20       63.93     30.23 o 
  -8  13   3      135.04      161.52     68.37 o 
  -7  13   3      398.47      438.63     97.31 o 
  -6  13   3        5.85        5.19     15.47 o 
  -5  13   3     2030.38     1942.14     99.11 o 
  -4  13   3       89.89      118.09     26.13 o 
  -3  13   3     1087.77     1152.02     63.22 o 
  -2  13   3      411.46      375.33     46.41 o 
  -1  13   3      337.88      365.94     43.85 o 
   0  13   3      427.30      281.21    120.19 o 
  -6  14   3      760.70      759.92    258.56 o 
  -5  14   3       71.89       33.82     25.38 o 
  -4  14   3      997.90      992.62     59.42 o 
  -3  14   3      222.91      180.47     70.31 o 
  -2  14   3      525.57      600.77     80.78 o 
  -1 -14   4      513.20      151.24    164.58 o 
   0 -14   4       80.91        3.28     47.39 o 
   1 -14   4      427.07      371.63    139.15 o 
   2 -14   4      226.46      168.71     82.12 o 
   3 -14   4      684.10      632.45     68.49 o 
   4 -14   4      623.06      670.52     88.43 o 
   5 -14   4      477.22      309.78     99.48 o 
  -4 -13   4      749.35      667.58    111.10 o 
  -3 -13   4      143.31      165.21     68.84 o 
  -2 -13   4      525.85      615.04     67.07 o 
  -1 -13   4      158.51       26.27     34.57 o 
   0 -13   4     1043.62     1006.16     73.59 o 
   1 -13   4      125.13      189.81     54.92 o 
   2 -13   4      608.06      648.51    218.91 o 
   3 -13   4     1563.85     1711.09     88.20 o 
   4 -13   4      632.10      459.32    188.00 o 
   5 -13   4     1373.08     1411.25     73.48 o 
   6 -13   4        6.63        6.02     26.18 o 
  -5 -12   4      627.97      488.23     97.65 o 
  -4 -12   4        0.12       25.66     36.82 o 
  -3 -12   4     1199.27     1325.14     93.62 o 
  -2 -12   4      132.33      119.42     52.90 o 
  -1 -12   4     1627.79     1609.87     79.98 o 
   0 -12   4      389.84      435.70     53.00 o 
   1 -12   4      408.96      551.66     77.77 o 
   2 -12   4     1806.96     1755.42     87.42 o 
   3 -12   4      403.45      387.79     46.87 o 
   4 -12   4     1910.36     1906.68     82.71 o 
   5 -12   4       84.88       49.93     38.02 o 
   6 -12   4      990.63      928.11     67.63 o 
   7 -12   4        0.06       14.53     19.81 o 
  -6 -11   4      955.37     1127.87    194.79 o 
  -5 -11   4       42.75      -20.23     31.99 o 
  -4 -11   4     1071.90     1197.66    120.06 o 
  -3 -11   4       58.96       68.54     44.54 o 
  -2 -11   4     1920.54     2224.06    190.73 o 
  -1 -11   4      516.00      472.33     56.08 o 
   0 -11   4     1894.65     1933.31     75.68 o 
   1 -11   4     1506.01     1690.29     91.01 o 
   2 -11   4      679.21      712.61     69.32 o 
   3 -11   4     1273.55     1470.73     68.82 o 
   4 -11   4      365.59      407.12     42.45 o 
   5 -11   4     1474.11     1533.93     64.03 o 
   6 -11   4       11.03        7.43     19.71 o 
   7 -11   4     1320.73     1355.97    105.62 o 
   8 -11   4       58.02       38.02     38.48 o 
  -7 -10   4      836.10      -14.73     44.40 o 
  -5 -10   4     1737.16     1990.71    242.87 o 
  -4 -10   4       43.71       51.40     43.68 o 
  -3 -10   4     1040.30     1280.52    122.80 o 
  -2 -10   4       39.00       66.86     31.19 o 
  -1 -10   4     2615.22     2708.45    183.59 o 
   0 -10   4     1378.64     1386.20    108.91 o 
   1 -10   4     3069.38     3058.22    182.20 o 
   2 -10   4     3365.53     3458.80    170.11 o 
   3 -10   4      409.56      545.98     59.23 o 
   4 -10   4     2694.97     2855.65    102.41 o 
   5 -10   4       11.17       30.01     24.79 o 
   6 -10   4     1054.45     1114.50     58.77 o 
   7 -10   4        8.24       14.91     28.37 o 
   8 -10   4      667.92      764.46     70.97 o 
   9 -10   4      168.30       82.91     46.92 o 
  -8  -9   4      558.95     1047.13    326.07 o 
  -7  -9   4       58.31       -2.76     29.86 o 
  -6  -9   4     1095.19     1321.71    128.04 o 
  -5  -9   4        0.07       33.44     36.40 o 
  -4  -9   4     1048.35     1311.57    108.86 o 
  -3  -9   4      244.50      302.89     66.02 o 
  -2  -9   4     3074.29     3454.43    451.36 o 
  -1  -9   4      793.19      865.84     67.99 o 
   0  -9   4     3837.18     4101.32    211.17 o 
   1  -9   4     2374.90     2459.69    143.64 o 
   2  -9   4     1909.81     2005.00    131.46 o 
   3  -9   4     1444.53     1626.50     58.54 o 
   4  -9   4       49.08       62.18     23.47 o 
   5  -9   4     5534.07     5512.88    119.34 o 
   6  -9   4      401.67      364.55     41.73 o 
   7  -9   4     1767.97     1750.78     84.48 o 
   8  -9   4        7.60       66.64     46.16 o 
   9  -9   4      927.41     1050.31     84.69 o 
  -9  -8   4      444.35      230.45    223.19 o 
  -8  -8   4      298.71       -9.47     62.77 o 
  -7  -8   4     1835.90     2240.88    198.78 o 
  -6  -8   4        8.71       20.49     29.58 o 
  -5  -8   4     3163.81     3481.82    675.80 o 
  -4  -8   4      223.26      200.62     48.58 o 
  -3  -8   4     4203.31     4393.57    359.45 o 
  -2  -8   4     1080.35     1312.68    281.73 o 
  -1  -8   4     3363.38     3451.42    310.38 o 
   0  -8   4     3717.72     3619.88    149.95 o 
   1  -8   4     3781.21     3853.95    214.63 o 
   2  -8   4     2444.97     2465.36     91.90 o 
   3  -8   4     2293.18     2470.39     80.20 o 
   4  -8   4     6843.34     6913.83    195.14 o 
   5  -8   4      537.05      474.26     36.86 o 
   6  -8   4     2352.41     2445.26     87.81 o 
   7  -8   4      101.63       86.42     35.11 o 
   8  -8   4     1177.39     1194.23     89.62 o 
   9  -8   4      165.27      117.41     33.02 o 
  10  -8   4      732.41      606.38     71.41 o 
 -10  -7   4      428.65      278.75    241.38 o 
  -9  -7   4      163.55      158.46    121.06 o 
  -8  -7   4     1291.55     1570.72    119.60 o 
  -7  -7   4      258.30      244.22     57.19 o 
  -6  -7   4     3213.41     3738.53    436.67 o 
  -5  -7   4      640.11      570.18     60.92 o 
  -4  -7   4     5222.43     5532.17    711.67 o 
  -3  -7   4      689.77      878.62    119.07 o 
  -2  -7   4     4213.64     4260.44    491.22 o 
  -1  -7   4      796.96      781.14     49.00 o 
   0  -7   4     3554.67     3000.60    161.82 o 
   1  -7   4     6581.28     6307.56    335.11 o 
   2  -7   4     2069.39     1965.17     70.88 o 
   3  -7   4     5239.48     4962.89    105.07 o 
   4  -7   4      629.05      633.87     40.72 o 
   5  -7   4     4333.49     4396.30     84.86 o 
   6  -7   4       15.77       20.44     23.73 o 
   7  -7   4     2841.47     2854.02    140.59 o 
   8  -7   4      204.52      182.73     28.52 o 
   9  -7   4      699.18      762.52     65.86 o 
  10  -7   4      155.73      105.50     66.37 o 
 -10  -6   4       76.54       74.75    101.38 o 
  -9  -6   4      962.44     1019.37    143.98 o 
  -8  -6   4      215.06      207.25     54.73 o 
  -7  -6   4     1992.31     2011.71    125.54 o 
  -6  -6   4        1.77       54.10     34.57 o 
  -5  -6   4     4681.81     5165.06    627.72 o 
  -4  -6   4     1346.35     1549.20    175.12 o 
  -3  -6   4     6910.49     7152.40    442.15 o 
  -2  -6   4      667.64      678.05    102.88 o 
  -1  -6   4      167.84      196.98     37.93 o 
   0  -6   4     6258.93     6666.07    400.80 o 
   1  -6   4     2717.68     2873.06     60.78 o 
   2  -6   4     3245.82     2959.38    104.77 o 
   3  -6   4     3049.29     3089.78     63.05 o 
   4  -6   4     5323.12     5172.90    137.77 o 
   5  -6   4       14.26       60.82     26.06 o 
   6  -6   4     5389.59     4302.04   1392.40 o 
   7  -6   4      335.65      323.11     35.37 o 
   8  -6   4     2306.35     2267.16     73.07 o 
   9  -6   4      286.65      273.80     38.18 o 
  10  -6   4      560.08      606.26     76.34 o 
 -11  -5   4      135.59      -14.81     60.06 o 
 -10  -5   4      703.05      815.48     84.95 o 
  -9  -5   4      207.23      208.64     53.13 o 
  -8  -5   4     1638.89     1795.09    249.35 o 
  -7  -5   4       87.87       82.55     35.23 o 
  -6  -5   4     4967.73     5317.51    733.09 o 
  -5  -5   4      338.13      361.37     54.10 o 
  -4  -5   4     8073.80     8591.22   1026.78 o 
  -3  -5   4     1933.54     1918.61     79.96 o 
  -2  -5   4     7872.92     7954.72    670.32 o 
  -1  -5   4     2595.91     2590.89    106.86 o 
   0  -5   4     4520.52     4655.65    371.40 o 
   1  -5   4     6829.80     7063.40    294.74 o 
   2  -5   4     1232.94     1291.54     73.32 o 
   3  -5   4     9613.21     9435.87    244.85 o 
   4  -5   4       39.35      100.92     27.06 o 
   5  -5   4     2780.84     2718.89     84.64 o 
   6  -5   4      590.06      654.40     37.68 o 
   7  -5   4     3564.33     3564.20     69.37 o 
   8  -5   4       82.69      121.42     24.24 o 
   9  -5   4      535.02      554.46     58.49 o 
  10  -5   4      347.32      401.24     58.52 o 
 -11  -4   4      439.43      393.87    346.74 o 
 -10  -4   4      175.10      130.77     60.53 o 
  -9  -4   4     1505.78     1721.75    202.27 o 
  -8  -4   4      392.40      344.05     49.78 o 
  -7  -4   4     2054.05     2571.26    272.76 o 
  -6  -4   4      786.36      680.98     81.09 o 
  -5  -4   4     5706.95     5961.52    587.87 o 
  -4  -4   4      678.29      827.96     55.40 o 
  -3  -4   4     9735.80     9330.07    543.78 o 
  -2  -4   4     1548.60     1502.91     51.81 o 
  -1  -4   4    14826.01    15483.76   1551.38 o 
   0  -4   4    14953.32    14596.38    809.32 o 
   1  -4   4     1453.83     1736.54     70.99 o 
   2  -4   4     9411.04     9135.56    175.83 o 
   3  -4   4     2449.52     2664.65     56.15 o 
   4  -4   4     2064.36     2085.34     85.09 o 
   5  -4   4       12.89       25.52     17.38 o 
   6  -4   4     3233.83     3188.72     65.93 o 
   7  -4   4      108.41      121.57     20.84 o 
   8  -4   4     2239.76     2241.15     74.01 o 
   9  -4   4      419.28      379.13     44.65 o 
  10  -4   4      697.68      654.22     63.74 o 
 -12  -3   4      260.99      140.49    169.88 o 
 -11  -3   4      212.08      278.75     57.65 o 
 -10  -3   4     1621.91     1724.50    212.73 o 
  -9  -3   4      985.40      879.36    116.33 o 
  -8  -3   4     1794.37     1903.20    254.08 o 
  -7  -3   4       11.50       -9.58     59.04 o 
  -6  -3   4    11161.73    10983.77   1431.06 o 
  -5  -3   4      130.64      141.33     26.45 o 
  -4  -3   4    12497.59    11996.77   1321.71 o 
  -3  -3   4     3894.66     3930.91    402.29 o 
  -2  -3   4     4436.40     3781.72    238.64 o 
  -1  -3   4     3906.57     4436.77    345.75 o 
   0  -3   4     5629.52     4922.09    148.21 o 
   1  -3   4    17443.62    18543.76    763.73 o 
   2  -3   4     5424.76     5234.98     78.10 o 
   3  -3   4    11806.54    11671.90    137.40 o 
   4  -3   4     1494.46     1427.19     44.42 o 
   5  -3   4     6096.08     5102.91    888.82 o 
   6  -3   4       36.90       60.88     18.73 o 
   7  -3   4     3399.44     3612.94     84.73 o 
   8  -3   4      581.10      622.91     45.00 o 
   9  -3   4     1040.66     1088.05     65.53 o 
  10  -3   4      293.90      296.00     44.30 o 
 -12  -2   4      188.29      109.66    144.73 o 
 -11  -2   4     1114.24     1185.24    146.72 o 
 -10  -2   4      294.28      298.30     48.08 o 
  -9  -2   4     2629.06     2775.48    289.20 o 
  -8  -2   4      892.21      880.33     79.71 o 
  -7  -2   4     5032.24     5353.80    560.97 o 
  -6  -2   4      294.39      226.88     32.88 o 
  -5  -2   4     7399.62     7876.36   1085.57 o 
  -4  -2   4     2045.37     2140.90    178.10 o 
  -3  -2   4    10515.15    10482.53    850.17 o 
  -2  -2   4     4175.81     3867.87    248.35 o 
  -1  -2   4    12714.09    13383.27    817.54 o 
   0  -2   4     7187.27     6416.54    208.00 o 
   1  -2   4      523.06      606.15     32.06 o 
   2  -2   4    18594.40    18306.50    204.90 o 
   3  -2   4       81.29      155.08     17.81 o 
   4  -2   4    11158.50    11756.51    180.47 o 
   5  -2   4      208.12      233.44     36.52 o 
   6  -2   4     6316.39     6241.39    102.28 o 
   7  -2   4      525.14      559.44     48.61 o 
   8  -2   4     1380.41     1521.18     53.59 o 
   9  -2   4      461.79      460.96     39.49 o 
  10  -2   4      471.62      257.60    123.54 o 
 -12  -1   4      148.40      155.49     36.21 o 
 -11  -1   4       59.73       14.12     24.70 o 
 -10  -1   4     2787.07     3024.77    292.94 o 
  -9  -1   4       12.91        9.12     18.87 o 
  -8  -1   4     3402.23     3446.00    263.54 o 
  -7  -1   4        0.41        1.44     20.43 o 
  -6  -1   4     4916.17     5373.95    507.41 o 
  -5  -1   4      547.90      546.91     76.47 o 
  -4  -1   4     7062.29     7754.37    416.49 o 
  -3  -1   4     9551.85     9463.63    728.86 o 
  -2  -1   4     8349.06     7031.41    300.16 o 
  -1  -1   4    13572.78    13921.45    698.72 o 
   0  -1   4     1819.91     1475.09     42.27 o 
   1  -1   4     9573.15     9030.83    192.05 o 
   2  -1   4      184.30      112.88     14.45 o 
   3  -1   4     7861.00     7522.90    110.60 o 
   4  -1   4      104.74      132.72     13.80 o 
   5  -1   4     4989.36     4985.41    128.65 o 
   6  -1   4       21.75       25.14     13.58 o 
   7  -1   4     4401.23     4554.62    132.66 o 
   8  -1   4     1085.00     1013.29     41.98 o 
   9  -1   4     1294.27     1217.05     80.96 o 
  10  -1   4      435.20      -24.30     51.79 o 
 -12   0   4      186.32      240.36     44.40 o 
 -11   0   4      687.43      797.39     54.24 o 
 -10   0   4      177.99      227.77     44.73 o 
  -9   0   4     2624.27     2875.98    182.84 o 
  -8   0   4       48.00       40.94     18.73 o 
  -7   0   4     6933.24     7375.34    747.79 o 
  -6   0   4      740.40      769.41     97.40 o 
  -5   0   4     6275.32     7107.49    500.69 o 
  -4   0   4    27345.98    28863.36   1954.42 o 
  -3   0   4    38139.00    41117.51   2233.41 o 
  -2   0   4      440.17      541.14     29.54 o 
  -1   0   4      842.58      833.20     30.12 o 
   0   0   4     6591.27     5231.22    144.48 o 
   1   0   4      226.01      211.73     54.30 o 
   2   0   4     9706.74     9603.10    117.44 o 
   3   0   4     1212.71     1087.06     19.98 o 
   4   0   4     7268.98     7094.79    188.32 o 
   5   0   4       87.40      120.56     45.83 o 
   6   0   4     2027.54     2161.67    123.55 o 
   7   0   4     1117.83      450.43    543.03 o 
   8   0   4     1012.30      516.78    446.53 o 
   9   0   4      615.28      503.06    327.56 o 
  10   0   4      215.92       16.18     39.69 o 
 -13   1   4      307.86      111.10    183.09 o 
 -12   1   4      381.97      387.78     40.81 o 
 -11   1   4      204.85      255.07     35.73 o 
 -10   1   4     2008.10     2160.08     60.16 o 
  -9   1   4      224.49      281.61     28.93 o 
  -8   1   4     5862.28     5703.04    589.86 o 
  -7   1   4        3.84        9.95     11.41 o 
  -6   1   4     2609.16     2284.16    202.52 o 
  -5   1   4     3324.40     3180.83    245.11 o 
  -4   1   4     6009.75     5083.17    261.30 o 
  -3   1   4     5457.32     5292.36    275.25 o 
  -2   1   4     1662.27     1490.35     38.25 o 
  -1   1   4     3502.42     3648.59     71.99 o 
   0   1   4     1363.29     1459.71     56.30 o 
   1   1   4    17405.21    18052.57    351.23 o 
   2   1   4      348.22      605.31     49.82 o 
   3   1   4     7045.86     6913.94    176.86 o 
   4   1   4       16.88       72.74     39.36 o 
   5   1   4     2075.54     2345.50    120.06 o 
   6   1   4     1253.87     1308.26    106.61 o 
   7   1   4     3176.48     3414.13    254.08 o 
   8   1   4      256.43      248.10     82.20 o 
   9   1   4      635.52      692.49    118.07 o 
 -13   2   4      365.24      228.02    171.38 o 
 -12   2   4      257.81      150.51     86.93 o 
 -11   2   4     1221.81     1394.37     62.02 o 
 -10   2   4      199.18      210.51     27.08 o 
  -9   2   4     1966.83     1977.99     45.93 o 
  -8   2   4        0.15        9.77     10.12 o 
  -7   2   4     8263.09     8352.31    531.57 o 
  -6   2   4      187.68      244.37     28.40 o 
  -5   2   4    13081.46    13012.80    653.63 o 
  -4   2   4     5800.71     5857.86     67.26 o 
  -3   2   4     9515.88     9689.82    110.40 o 
  -2   2   4    11638.84    11077.35    216.22 o 
  -1   2   4     4391.45     4181.35     91.67 o 
   0   2   4    18067.95    18159.19    283.47 o 
   1   2   4      655.84      539.42     12.70 o 
   2   2   4    11122.52    11458.47    248.10 o 
   3   2   4        1.73       15.94     27.90 o 
   4   2   4     5379.58     5659.99    180.35 o 
   5   2   4       30.50       53.81     45.34 o 
   6   2   4     4490.04     4989.42    289.95 o 
   7   2   4      339.96      476.27     93.66 o 
   8   2   4     1109.07     1240.01    138.50 o 
   9   2   4      348.85      317.85    165.90 o 
 -13   3   4       88.43       71.78     73.73 o 
 -12   3   4      671.84      835.90     64.60 o 
 -11   3   4      292.53      383.25     70.99 o 
 -10   3   4     1856.70     2089.49    101.88 o 
  -9   3   4        1.09        4.51     18.09 o 
  -8   3   4     6171.58     6384.31    113.80 o 
  -7   3   4      182.34      326.54     42.10 o 
  -6   3   4     9954.52     9857.58    332.83 o 
  -5   3   4      875.61      806.07     41.68 o 
  -4   3   4    17771.49    16656.44    181.70 o 
  -3   3   4    17298.53    17560.62    232.49 o 
  -2   3   4     4410.11     4704.68     65.66 o 
  -1   3   4    25344.72    26136.88    332.68 o 
   0   3   4     9543.26    10261.42    150.95 o 
   1   3   4     6293.70      144.48      8.97 o 
   2   3   4       78.11       63.27     33.38 o 
   3   3   4    10256.01    10506.92    263.54 o 
   4   3   4      278.11      434.92     70.25 o 
   5   3   4     3580.63     4021.92    255.57 o 
   6   3   4      495.16      492.71     91.67 o 
   7   3   4     1040.10     1320.71    137.00 o 
   8   3   4      578.82      676.55    123.05 o 
   9   3   4      396.63      463.82    127.04 o 
 -13   4   4      583.42      564.76    179.12 o 
 -12   4   4       96.87      109.83     30.83 o 
 -11   4   4     1341.74     1523.80    128.04 o 
 -10   4   4       15.54       15.17     22.32 o 
  -9   4   4     2130.57     2386.89     67.29 o 
  -8   4   4      138.15      164.21     13.02 o 
  -7   4   4     5137.23     5278.95     69.70 o 
  -6   4   4      725.36      617.26     58.29 o 
  -5   4   4    10983.99    10830.54     87.61 o 
  -4   4   4     4602.79     4248.59     85.37 o 
  -3   4   4     4306.98     4320.22     57.67 o 
  -2   4   4     6213.37     5930.66     87.92 o 
  -1   4   4     1756.35     1376.25     36.18 o 
   0   4   4    10038.86    10394.12    141.24 o 
   1   4   4       19.76       50.82     29.39 o 
   2   4   4     8786.87     9788.03    237.64 o 
   3   4   4      143.79      133.02     48.82 o 
   4   4   4     5865.66     6180.10    208.74 o 
   5   4   4      174.48      195.79     69.75 o 
   6   4   4     2506.14     2686.76    168.39 o 
   7   4   4      694.67      812.06    204.26 o 
   8   4   4      436.17      632.71    133.02 o 
 -13   5   4      147.60      -16.94     54.30 o 
 -12   5   4      871.66      781.29    128.91 o 
 -11   5   4       20.10       10.51      7.69 o 
 -10   5   4     1959.95     1823.14    139.91 o 
  -9   5   4        0.01       50.32     47.33 o 
  -8   5   4     2465.73     2735.09    132.02 o 
  -7   5   4      261.93      244.61     55.80 o 
  -6   5   4     6647.25     6689.75    183.83 o 
  -5   5   4     2259.56     2289.20     92.17 o 
  -4   5   4     8928.87     9066.45     97.01 o 
  -3   5   4     6895.85     6686.85    101.13 o 
  -2   5   4     1610.90     1572.91     33.22 o 
  -1   5   4     6722.98     6317.63     72.95 o 
   0   5   4      436.79      427.21     19.24 o 
   1   5   4     4744.74     4611.84    191.80 o 
   2   5   4       11.19        4.48     24.91 o 
   3   5   4     4045.69     4277.50    164.40 o 
   4   5   4       32.78       49.32     49.82 o 
   5   5   4     3641.87     3807.70    191.31 o 
   6   5   4      654.17      946.07    204.76 o 
   7   5   4      894.95     1077.10    151.95 o 
   8   5   4      655.93      214.22    178.35 o 
 -13   6   4      359.63       10.96     56.79 o 
 -12   6   4       93.25        0.00     50.32 o 
 -11   6   4     1262.95     1516.50    140.99 o 
 -10   6   4       83.99       43.84     54.80 o 
  -9   6   4     2110.70     2217.96    140.99 o 
  -8   6   4      145.72      267.53     66.76 o 
  -7   6   4     4931.77     5350.11    186.32 o 
  -6   6   4      222.05      214.72     52.31 o 
  -5   6   4     3046.62     2806.69     26.16 o 
  -4   6   4     9720.14    10212.80    135.12 o 
  -3   6   4     3233.99     3383.84     57.09 o 
  -2   6   4     3364.86     3093.33     88.65 o 
  -1   6   4     1071.44     1211.15     32.73 o 
   0   6   4     5538.99     5141.38   1581.13 o 
   1   6   4      208.09      199.32     46.86 o 
   2   6   4     4440.94     4227.23    218.96 o 
   3   6   4       55.94       38.61     35.12 o 
   4   6   4     1223.43     1362.56    189.31 o 
   5   6   4      302.61      229.17     87.18 o 
   6   6   4      967.13     1138.87    147.47 o 
   7   6   4      265.84      284.47    115.08 o 
 -12   7   4      483.61       -6.48     51.31 o 
 -11   7   4      159.99        3.99     43.34 o 
 -10   7   4     1731.20     1999.25    159.42 o 
  -9   7   4        0.68      -29.89     50.32 o 
  -8   7   4     3068.26     3265.66    165.40 o 
  -7   7   4     1598.43     1751.15    118.57 o 
  -6   7   4     3269.99     3217.34    139.99 o 
  -5   7   4     3495.34     3604.99     41.72 o 
  -4   7   4     3312.82     3391.97     52.46 o 
  -3   7   4     3588.48     3857.86    106.78 o 
  -2   7   4     2313.50     2236.83     58.73 o 
  -1   7   4     4080.20     3807.11     85.79 o 
   0   7   4      158.18      149.73     18.50 o 
   1   7   4     5108.29     5051.94    144.96 o 
   2   7   4      124.04      119.45     21.75 o 
   3   7   4     2930.34     2340.34   1600.20 o 
   4   7   4       17.19       42.84     57.29 o 
   5   7   4      489.59      663.10    194.30 o 
   6   7   4      239.55      286.46    113.09 o 
 -12   8   4       11.95        4.98     49.82 o 
 -11   8   4     2083.67     2511.40    195.79 o 
 -10   8   4      444.43        2.49     66.76 o 
  -9   8   4     1728.76     1966.37    237.14 o 
  -8   8   4       17.96       14.45     44.84 o 
  -7   8   4     3920.99     4073.24    183.34 o 
  -6   8   4     1438.36     1537.43    111.10 o 
  -5   8   4     2853.91     2917.90     46.73 o 
  -4   8   4     2139.48     2199.20     90.97 o 
  -3   8   4     1991.35     2034.99     62.74 o 
  -2   8   4     2633.70     2682.49     62.92 o 
  -1   8   4     1252.74     1317.57     45.23 o 
   0   8   4     4559.02     4621.37    144.81 o 
   1   8   4       57.24       33.24     15.58 o 
   2   8   4     6094.83     6057.48    164.73 o 
   3   8   4       25.70       33.59     17.42 o 
   4   8   4     1197.80     1016.84    244.61 o 
   5   8   4      419.38      550.01    123.55 o 
   6   8   4      423.64      131.03    168.89 o 
 -12   9   4      681.35        0.00     59.78 o 
 -11   9   4       16.97        6.48     51.81 o 
 -10   9   4     1029.87     1227.05    152.95 o 
  -9   9   4       26.34       38.86     61.78 o 
  -8   9   4     1673.84     1956.91    241.13 o 
  -7   9   4      720.24      740.82    105.62 o 
  -6   9   4     2766.79     2752.41    115.33 o 
  -5   9   4     1255.63     1249.06     51.65 o 
  -4   9   4     2054.30     2121.61     86.71 o 
  -3   9   4      624.25      455.72    149.03 o 
  -2   9   4      434.31      496.02     29.77 o 
  -1   9   4     5282.87     5502.35    168.93 o 
   0   9   4      384.74      347.49     32.09 o 
   1   9   4     3463.00     3581.14    145.70 o 
   2   9   4      291.57      259.17     26.70 o 
   3   9   4     1790.57     1627.03    153.49 o 
   4   9   4      327.26      254.91    175.12 o 
   5   9   4      462.74      538.55    140.99 o 
 -11  10   4     1211.07     1311.25    176.36 o 
 -10  10   4        0.89       -4.48     48.82 o 
  -9  10   4     1078.04     1326.19    151.95 o 
  -8  10   4      186.07      243.62     91.17 o 
  -7  10   4     1333.88     1522.82     94.83 o 
  -6  10   4      480.24      534.21     20.81 o 
  -5  10   4     2205.92     2491.72     84.14 o 
  -4  10   4     1053.28     1071.51     44.72 o 
  -3  10   4      879.04      910.58     37.97 o 
  -2  10   4     4604.95     4601.68    138.01 o 
  -1  10   4     1170.08     1154.50     46.39 o 
   0  10   4     1261.95     1365.60     94.52 o 
   1  10   4        4.03       12.41     18.53 o 
   2  10   4     1311.83     1259.69     48.93 o 
   3  10   4      107.43       81.99     49.39 o 
   4  10   4      609.59      787.65    146.97 o 
 -10  11   4      647.15      835.47    151.45 o 
  -9  11   4       43.56      120.56     88.18 o 
  -8  11   4     1159.75     1192.68    146.97 o 
  -7  11   4      290.60      301.98     73.85 o 
  -6  11   4      887.08      817.96     43.00 o 
  -5  11   4      663.93      764.11     52.58 o 
  -4  11   4     1161.85     1188.53     58.84 o 
  -3  11   4     1534.06     1557.75     49.50 o 
  -2  11   4      373.76      418.51     35.66 o 
  -1  11   4     1728.66     1732.38     65.52 o 
   0  11   4        1.53       20.72     19.40 o 
   1  11   4     1170.46     1304.45     89.29 o 
   2  11   4       24.37       37.59     45.50 o 
   3  11   4      555.86        0.38     30.85 o 
 -10  12   4       28.99      215.22    180.35 o 
  -9  12   4      695.71      767.72    147.47 o 
  -8  12   4       18.56       15.94     58.29 o 
  -7  12   4      271.57      320.45     67.99 o 
  -6  12   4      743.01      701.53     50.45 o 
  -5  12   4      549.29      479.63     37.49 o 
  -4  12   4     1017.03     1180.40     54.57 o 
  -3  12   4      585.21      642.04     85.57 o 
  -2  12   4     1024.96     1071.72     52.70 o 
  -1  12   4        5.25       35.53     25.95 o 
   0  12   4     1083.61     1144.31     58.07 o 
   1  12   4       32.24       50.15     31.04 o 
  -8  13   4      644.16      586.87    135.01 o 
  -7  13   4      120.39      274.84     70.80 o 
  -6  13   4      586.03      470.26    121.98 o 
  -5  13   4      503.34      211.21    150.06 o 
  -4  13   4      563.91      600.80     55.73 o 
  -3  13   4     1016.61      868.32    317.17 o 
  -2  13   4       99.76       94.86     34.28 o 
  -1  13   4     1034.12     1049.67     69.20 o 
   0  13   4        8.54        5.48     25.57 o 
  -5  14   4      286.43      149.69    136.01 o 
  -4  14   4      549.18      131.34    215.22 o 
  -1 -14   5      495.79      162.35    169.08 o 
   0 -14   5       65.05        9.44     33.54 o 
   1 -14   5      557.07      734.02    240.30 o 
   2 -14   5       32.39       11.10     29.23 o 
   3 -14   5      982.42      933.54     93.92 o 
   4 -14   5        8.21        2.71     25.48 o 
  -4 -13   5      217.26      142.75    132.52 o 
  -3 -13   5      233.09      192.68     62.68 o 
  -2 -13   5      784.03      668.10    214.77 o 
  -1 -13   5      339.67       91.38    124.17 o 
   0 -13   5      544.65      547.16    174.70 o 
   1 -13   5       53.07       43.59     35.54 o 
   2 -13   5     1072.29     1123.54     84.26 o 
   3 -13   5        4.38        2.91     26.42 o 
   4 -13   5     1440.96     1581.83    107.55 o 
   5 -13   5      165.21      178.36     62.70 o 
   6 -13   5      656.75      529.15    162.53 o 
  -5 -12   5      146.02      156.93     80.21 o 
  -4 -12   5      401.10      306.28    160.90 o 
  -3 -12   5     1088.96     1078.26     80.34 o 
  -2 -12   5      347.65      316.51     63.35 o 
  -1 -12   5      552.01      731.73     83.70 o 
   0 -12   5      167.06      220.79     47.55 o 
   1 -12   5     1347.38     1573.86    101.79 o 
   2 -12   5       33.90       27.58     29.41 o 
   3 -12   5     1634.35     1600.17     77.33 o 
   4 -12   5        3.70       24.32     31.16 o 
   5 -12   5     1268.14     1390.58     79.12 o 
   6 -12   5      255.29      232.84     73.58 o 
   7 -12   5      398.80      336.89    101.08 o 
  -6 -11   5       89.92      181.34     90.17 o 
  -5 -11   5      748.83      455.77    476.52 o 
  -3 -11   5      555.34      553.40     99.89 o 
  -2 -11   5     2288.60     2575.53    148.51 o 
  -1 -11   5       73.43       91.39     35.52 o 
   0 -11   5      680.20      885.05    103.86 o 
   1 -11   5       77.36       60.24     32.06 o 
   2 -11   5     1200.54     1561.62     94.36 o 
   3 -11   5       14.26        3.75     26.68 o 
   4 -11   5     2036.14     2291.26     82.08 o 
   5 -11   5      207.97      193.57     41.86 o 
   6 -11   5     1236.13     1094.86    288.36 o 
   7 -11   5      447.17      286.99    234.90 o 
   8 -11   5      247.14      208.74    119.82 o 
  -5 -10   5      168.18      223.59     64.26 o 
  -4 -10   5      530.49      552.69     91.92 o 
  -3 -10   5     1653.68     1894.08    179.35 o 
  -2 -10   5      496.68      623.33    204.42 o 
  -1 -10   5     3926.85     3821.96    208.50 o 
   0 -10   5       17.42        2.08     21.34 o 
   1 -10   5     2423.60     2647.49     91.38 o 
   2 -10   5       14.57       15.41     31.93 o 
   3 -10   5     1615.96     1723.65     89.88 o 
   4 -10   5      242.30      193.29     58.63 o 
   5 -10   5     1819.48     2050.86    111.52 o 
   6 -10   5      610.54      645.29     61.44 o 
   7 -10   5      608.97      708.71    115.58 o 
   8 -10   5      452.93      259.34    273.01 o 
  -8  -9   5       11.29       -0.43     30.25 o 
  -7  -9   5      684.97       -0.70     30.24 o 
  -6  -9   5      610.81      729.37     85.57 o 
  -5  -9   5     1702.58     1732.88    165.15 o 
  -4  -9   5      913.39     1013.36     81.35 o 
  -3  -9   5     1293.37     1437.69    170.88 o 
  -2  -9   5     3161.70     3439.22    169.14 o 
  -1  -9   5     1293.20     1136.28    305.57 o 
   0  -9   5     6357.28     6475.75    343.05 o 
   1  -9   5       10.85      195.58     86.84 o 
   2  -9   5     3617.42     3691.40    128.29 o 
   3  -9   5      706.74      682.47     47.36 o 
   4  -9   5     4464.13     4434.76    102.34 o 
   5  -9   5      144.21      155.42     35.03 o 
   6  -9   5     1436.23     1342.79     64.52 o 
   7  -9   5      541.55      521.38     76.84 o 
   8  -9   5      497.83      503.91     65.42 o 
   9  -9   5      792.31      878.89     66.45 o 
  -9  -8   5        2.59       -9.96    109.60 o 
  -7  -8   5      402.54      530.08    133.02 o 
  -6  -8   5     2439.14     2768.57    422.22 o 
  -5  -8   5     1270.59     1242.50    110.60 o 
  -4  -8   5     1502.72     1562.43    155.19 o 
  -3  -8   5     3575.99     3900.39    570.68 o 
  -2  -8   5      641.96      758.59     76.67 o 
  -1  -8   5     5263.08     5102.56    404.53 o 
   0  -8   5       83.15       78.19     30.80 o 
   1  -8   5     8268.38     8410.02    293.33 o 
   2  -8   5       12.50       17.06     16.49 o 
   3  -8   5     3904.42     3964.62     96.83 o 
   4  -8   5      722.35      751.91     45.78 o 
   5  -8   5     2452.26     2533.77     88.12 o 
   6  -8   5      940.25      947.47     79.13 o 
   7  -8   5      658.41      685.87     63.76 o 
   8  -8   5      955.66      980.13     93.41 o 
   9  -8   5      296.98      277.42     46.03 o 
 -10  -7   5        0.27       32.41     46.56 o 
  -9  -7   5      996.18     1110.29    100.81 o 
  -8  -7   5      101.77       17.79     30.89 o 
  -7  -7   5     1541.35     1751.94    157.18 o 
  -6  -7   5     1526.34     1668.23    374.89 o 
  -5  -7   5     1094.25     1141.63    197.78 o 
  -4  -7   5     2357.80     2621.72    268.03 o 
  -3  -7   5     1651.45     1824.28    248.35 o 
  -2  -7   5     3461.81     3637.89    384.86 o 
  -1  -7   5       60.53       27.50     25.23 o 
   0  -7   5     2939.48     3124.67    265.79 o 
   1  -7   5       43.52       36.02     22.45 o 
   2  -7   5     7317.65     7277.96    255.48 o 
   3  -7   5      266.37      319.99     40.31 o 
   4  -7   5     6718.71     6675.51    115.79 o 
   5  -7   5     1952.43     1902.60     61.02 o 
   6  -7   5     1519.70     1581.89     73.42 o 
   7  -7   5     1225.31     1256.44     87.92 o 
   8  -7   5      610.40      730.76     50.52 o 
   9  -7   5      763.18      764.21     61.10 o 
 -10  -6   5      726.75      357.20    342.01 o 
  -9  -6   5       91.21       24.01     43.84 o 
  -8  -6   5     1802.04     2241.53    404.28 o 
  -7  -6   5      586.76      585.88     81.21 o 
  -6  -6   5     1212.38     1488.00    199.53 o 
  -5  -6   5     3434.56     3762.59    450.87 o 
  -4  -6   5      273.41      409.33     58.78 o 
  -3  -6   5     3587.28     3795.19    448.38 o 
  -2  -6   5     1804.77     1822.63    131.77 o 
  -1  -6   5     5191.74     5389.78    305.39 o 
   0  -6   5      284.36      348.54     46.82 o 
   1  -6   5     7400.98     6782.81    269.23 o 
   2  -6   5       25.18       30.99     18.95 o 
   3  -6   5     5036.82     4917.87     89.93 o 
   4  -6   5      740.79      786.18     99.94 o 
   5  -6   5     2960.65     2992.01     89.78 o 
   6  -6   5     3141.43     2885.91    108.19 o 
   7  -6   5     1460.90     1437.63     71.34 o 
   8  -6   5      964.69     1122.62     87.81 o 
   9  -6   5      114.48       78.57     39.64 o 
 -11  -5   5      531.01       23.08     48.89 o 
 -10  -5   5       24.70        8.52     35.54 o 
  -9  -5   5     1171.92     1430.10    159.42 o 
  -8  -5   5      216.75      210.93     47.83 o 
  -7  -5   5     1823.38     2093.79    307.14 o 
  -6  -5   5     2732.73     3000.69    260.80 o 
  -5  -5   5     2374.97     2520.15    313.36 o 
  -4  -5   5     6215.66     6373.63    535.06 o 
  -3  -5   5     2337.51     2599.51    277.25 o 
  -2  -5   5     7829.04     8143.30    641.92 o 
  -1  -5   5       14.79      132.10     50.32 o 
   0  -5   5     7949.01     7972.26    706.94 o 
   1  -5   5       41.35       58.72     23.03 o 
   2  -5   5     6265.88     6157.14    113.54 o 
   3  -5   5      367.46      371.95     32.32 o 
   4  -5   5     5859.60     5574.00     92.74 o 
   5  -5   5      637.73      757.63     74.21 o 
   6  -5   5      495.50      560.24     46.30 o 
   7  -5   5     1350.98     1382.77     54.33 o 
   8  -5   5      266.24      308.80     40.38 o 
   9  -5   5     1016.55      928.30     77.36 o 
  10  -5   5       80.94       60.92     52.43 o 
 -11  -4   5        0.30       -3.24     44.29 o 
 -10  -4   5     1294.65     1437.42    317.35 o 
  -9  -4   5       50.58       98.69     49.07 o 
  -8  -4   5     1849.35     2276.57    271.27 o 
  -7  -4   5      614.50      666.33    129.28 o 
  -6  -4   5     2348.39     2324.70    212.23 o 
  -5  -4   5     4030.44     4118.43    445.88 o 
  -4  -4   5     3609.46     3899.62    442.40 o 
  -3  -4   5    13240.59    14200.76   1055.92 o 
  -2  -4   5     2235.58     2485.08    243.62 o 
  -1  -4   5    14142.20    14701.15    933.87 o 
   0  -4   5       19.76        4.82     15.79 o 
   1  -4   5     9078.49     8704.84    217.46 o 
   2  -4   5      963.85      854.42     34.20 o 
   3  -4   5     9558.82     8836.44    120.76 o 
   4  -4   5      122.80       94.89     24.22 o 
   5  -4   5     3576.93     3649.30     86.45 o 
   6  -4   5     1125.26     1072.07     58.85 o 
   7  -4   5     1556.17     1534.69     77.21 o 
   8  -4   5     1572.33     1605.10     88.64 o 
   9  -4   5      198.40      218.66     54.64 o 
  10  -4   5      730.58      863.11     84.32 o 
 -12  -3   5       20.98       30.35     36.12 o 
 -11  -3   5     1078.68     1180.86    151.45 o 
 -10  -3   5      447.91      391.53     60.53 o 
  -9  -3   5     4988.53     5321.35    569.93 o 
  -8  -3   5       91.65      109.25     43.58 o 
  -7  -3   5     2157.52     1920.27    250.09 o 
  -6  -3   5     2923.84     3061.54    444.39 o 
  -5  -3   5     3917.36     3793.79    246.11 o 
  -4  -3   5     3957.30     3811.50    357.45 o 
  -3  -3   5     7388.84     7982.76    474.78 o 
  -2  -3   5    24248.62    26111.07   1774.32 o 
  -1  -3   5      270.21      511.10     86.93 o 
   0  -3   5    25841.72    26520.29   1842.82 o 
   1  -3   5     1330.91     1372.17     59.36 o 
   2  -3   5     2014.01     1740.47     45.13 o 
   3  -3   5     4088.79     4130.96     93.35 o 
   4  -3   5    10634.83    11063.70    174.28 o 
   5  -3   5     1512.06     1574.43     77.47 o 
   6  -3   5     2068.45     2180.27     57.07 o 
   7  -3   5     2013.75     2271.28     95.69 o 
   8  -3   5      430.44      398.86     59.67 o 
   9  -3   5     1158.83     1241.60     91.87 o 
  10  -3   5       22.17       21.78     37.92 o 
 -12  -2   5      554.12      762.57     74.50 o 
 -11  -2   5      132.73      161.35     44.60 o 
 -10  -2   5     1347.01     1497.27    183.58 o 
  -9  -2   5      709.56      765.93     68.93 o 
  -8  -2   5     2038.20     2017.84    223.94 o 
  -7  -2   5     1394.20     1419.50    251.84 o 
  -6  -2   5     3690.70     3738.65    391.08 o 
  -5  -2   5     5851.93     5409.71    798.85 o 
  -4  -2   5     6405.84     6848.62    535.31 o 
  -3  -2   5    15836.33    16329.01   1675.93 o 
  -2  -2   5     1258.79     1625.21     73.73 o 
  -1  -2   5    18544.32    18804.94    555.24 o 
   0  -2   5      310.98      352.18     36.58 o 
   1  -2   5    13147.61    13043.91    193.75 o 
   2  -2   5     4114.32     4183.70     61.95 o 
   3  -2   5     5615.05     5529.22    156.18 o 
   4  -2   5     2640.99     2613.33     56.46 o 
   5  -2   5     2957.59     2860.28     56.18 o 
   6  -2   5     1948.12     1999.14     96.65 o 
   7  -2   5      789.91      807.37     69.00 o 
   8  -2   5     1844.71     2064.80    105.27 o 
   9  -2   5      157.80       88.42    119.57 o 
 -12  -1   5        2.08       13.44     26.81 o 
 -11  -1   5      493.84      598.07    135.01 o 
 -10  -1   5      545.60      575.68     50.57 o 
  -9  -1   5     2505.61     2538.05    311.12 o 
  -8  -1   5      413.67      518.96     98.14 o 
  -7  -1   5     4137.64     4424.54    449.37 o 
  -6  -1   5     4154.29     3791.01    263.79 o 
  -5  -1   5      972.68      920.96    111.10 o 
  -4  -1   5    16658.64    17187.51    997.88 o 
  -3  -1   5     9313.31     8066.31    740.07 o 
  -2  -1   5    15157.22    14901.38    779.92 o 
  -1  -1   5       14.29       22.18     24.41 o 
   0  -1   5    12335.91    12048.26    188.70 o 
   1  -1   5      579.76      492.55     32.67 o 
   2  -1   5     7279.00     7588.69    159.42 o 
   3  -1   5       81.90       91.82     19.29 o 
   4  -1   5     5294.77     5390.42    101.83 o 
   5  -1   5     1923.05     2107.54     81.65 o 
   6  -1   5     1863.02     1986.42     88.92 o 
   7  -1   5     1593.21     1833.42     96.52 o 
   8  -1   5       30.14      117.08    108.61 o 
   9  -1   5     1194.33     1374.04    125.10 o 
 -13   0   5      117.14       85.57     43.65 o 
 -12   0   5      582.91      726.64     60.52 o 
 -11   0   5       45.45       16.69     31.00 o 
 -10   0   5     1576.82     1845.35    113.59 o 
  -9   0   5      507.13      575.44     66.01 o 
  -8   0   5     2734.36     2885.29    383.86 o 
  -7   0   5     1170.61     1174.30     92.17 o 
  -6   0   5     5387.95     5867.78    745.30 o 
  -5   0   5     7484.18     7697.42    648.15 o 
  -4   0   5     2505.24     2779.91    273.51 o 
  -3   0   5    14028.64    13424.43    758.25 o 
  -2   0   5       69.62       55.23     16.55 o 
  -1   0   5     5012.82     4557.65     88.38 o 
   0   0   5     2126.29     2346.45     63.13 o 
   1   0   5     5634.14     4791.63    127.54 o 
   2   0   5      598.37      651.89     49.07 o 
   3   0   5     6781.44     6503.06     88.10 o 
   4   0   5      812.75      850.46     65.75 o 
   5   0   5     1058.98     1244.11     82.58 o 
   6   0   5     3998.88     4166.78    153.91 o 
   7   0   5      773.98      824.76     77.49 o 
   8   0   5     1153.21     1315.45     97.90 o 
   9   0   5        2.65        5.61     41.85 o 
 -13   1   5      561.27      524.18    173.07 o 
 -12   1   5       58.96       50.35     32.37 o 
 -11   1   5     1053.79     1294.84     60.10 o 
 -10   1   5      316.28      289.33     32.56 o 
  -9   1   5     2419.34     2579.33    282.48 o 
  -8   1   5      939.69     1055.58     85.44 o 
  -7   1   5     4625.05     4820.90    496.95 o 
  -6   1   5     1541.04     1323.82    126.54 o 
  -5   1   5      124.60      185.89     43.59 o 
  -4   1   5    15058.38    15302.04    876.32 o 
  -3   1   5     2088.17     1854.30     95.65 o 
  -2   1   5    10624.02    10267.97    137.21 o 
  -1   1   5      614.14      532.46     32.94 o 
   0   1   5    16214.78    15615.41    308.88 o 
   1   1   5     1082.54      910.20     60.28 o 
   2   1   5     7649.64     8442.40    209.24 o 
   3   1   5     1265.71     1260.17     59.42 o 
   4   1   5     3291.27     3006.11    196.29 o 
   5   1   5     3769.53     4098.65    249.10 o 
   6   1   5     2445.40     2528.34    156.43 o 
   7   1   5      974.86     1033.75    122.56 o 
   8   1   5      165.85      186.58     90.17 o 
   9   1   5      742.69      684.14    146.97 o 
 -13   2   5        4.28        2.13     27.18 o 
 -12   2   5      899.13     1003.12     94.82 o 
 -11   2   5       77.65       67.67     21.16 o 
 -10   2   5     2105.33     2312.10     74.22 o 
  -9   2   5     1636.76     1735.84     47.30 o 
  -8   2   5     4381.66     4676.88    429.19 o 
  -7   2   5     6684.04     7128.82    490.72 o 
  -6   2   5     2955.29     2980.72    238.39 o 
  -5   2   5     3145.14     3409.47    162.16 o 
  -4   2   5     1987.74     2087.73     50.32 o 
  -3   2   5    13167.47    12020.43    158.65 o 
  -2   2   5     1823.11     1736.21     57.29 o 
  -1   2   5    19021.54    17603.70    335.28 o 
   0   2   5      847.78      946.07     55.80 o 
   1   2   5    15684.86    15318.98    175.43 o 
   2   2   5     1641.49     1649.52     85.69 o 
   3   2   5     3389.20     3830.12    139.99 o 
   4   2   5     1454.32     1674.43    170.38 o 
   5   2   5     1207.85     1388.47    119.07 o 
   6   2   5     1543.72     1686.39    137.50 o 
   7   2   5      329.93      347.24     97.15 o 
   8   2   5     1108.89     1105.49    230.17 o 
 -13   3   5      706.55      572.43    339.27 o 
 -12   3   5       42.97       23.51     23.72 o 
 -11   3   5     1986.32     1936.59    120.22 o 
 -10   3   5      225.19      245.46     22.23 o 
  -9   3   5     1692.30     1639.68     85.11 o 
  -8   3   5     1497.74     1612.63     35.81 o 
  -7   3   5     3298.80     3160.28     82.61 o 
  -6   3   5     6393.68     6379.54    306.14 o 
  -5   3   5      403.03      277.65     14.92 o 
  -4   3   5     9739.91     9606.15    285.22 o 
  -3   3   5     1196.02     1171.38     38.50 o 
  -2   3   5    13127.79    13718.13    221.70 o 
  -1   3   5       82.66      101.04     24.87 o 
   0   3   5    10202.04     9694.34    127.60 o 
   1   3   5     6904.27     7178.91     84.50 o 
   2   3   5     3761.39     3806.21    131.52 o 
   3   3   5     2808.03     2769.96    131.52 o 
   4   3   5     2096.61     2226.43    204.76 o 
   5   3   5     1100.27     1390.46    124.05 o 
   6   3   5      573.71      649.65    110.60 o 
   7   3   5     1558.53     1798.98    261.55 o 
   8   3   5       45.87      107.61     86.19 o 
 -13   4   5       27.14       -3.48     18.58 o 
 -12   4   5      750.23      712.10    417.74 o 
 -11   4   5       83.27       40.42     27.56 o 
 -10   4   5     1534.14     1540.81     67.75 o 
  -9   4   5     1880.26     1468.82    279.67 o 
  -8   4   5     2220.76     2072.01     86.66 o 
  -7   4   5     2145.32     2071.99     36.87 o 
  -6   4   5     1202.07     1152.32     24.06 o 
  -5   4   5     4428.85     4328.54     69.29 o 
  -4   4   5      938.96      894.26     35.11 o 
  -3   4   5    10403.44     9744.68    103.62 o 
  -2   4   5      273.25      310.53     17.23 o 
  -1   4   5     7439.22     6795.79    150.70 o 
   0   4   5     1832.24     1876.03     67.75 o 
   1   4   5     7610.71     7995.02    203.26 o 
   2   4   5     2624.05     2651.39    121.06 o 
   3   4   5     3099.26     3306.52    148.46 o 
   4   4   5     1764.51     1762.61    129.03 o 
   5   4   5      779.91      790.63    112.09 o 
   6   4   5     1513.71     1837.34    252.58 o 
   7   4   5      204.29      407.52    111.60 o 
   8   4   5     1130.02     1339.15    283.97 o 
 -13   5   5      509.96        4.48     47.83 o 
 -12   5   5       80.59       39.53     16.52 o 
 -11   5   5     1082.37      910.55    115.35 o 
 -10   5   5      344.28      454.35     88.18 o 
  -9   5   5     1358.53     1392.45    174.87 o 
  -8   5   5     1758.39     1858.27    114.09 o 
  -7   5   5     1451.65     1537.93     97.15 o 
  -6   5   5     2213.28     2095.41    100.14 o 
  -5   5   5     1108.50     1098.74     18.79 o 
  -4   5   5    11129.74    11465.01    123.63 o 
  -3   5   5     1433.68     1492.30     38.95 o 
  -2   5   5    11206.20    11204.33    154.65 o 
  -1   5   5      531.53      478.73     32.77 o 
   0   5   5     6371.12     6023.10    112.41 o 
   1   5   5     1958.88     2093.41     99.14 o 
   2   5   5     1636.38     1980.82    110.10 o 
   3   5   5      998.44     1216.59    105.12 o 
   4   5   5     1030.12     1090.05    115.58 o 
   5   5   5     1485.38     1708.31    149.96 o 
   6   5   5      120.43      245.11     96.65 o 
   7   5   5     1024.22     1123.93    164.40 o 
 -13   6   5       41.35       -1.00     39.86 o 
 -12   6   5      495.99        3.49     45.83 o 
 -11   6   5      340.36        3.49     41.35 o 
 -10   6   5      710.98      805.08    175.86 o 
  -9   6   5      233.31      381.62     82.20 o 
  -8   6   5     1168.25     1273.38    107.11 o 
  -7   6   5     1901.98     1940.97    114.58 o 
  -6   6   5     1619.54     1760.62    151.95 o 
  -5   6   5     6247.41     6583.43    149.43 o 
  -4   6   5      857.96      873.61     22.90 o 
  -3   6   5    11261.66    11661.74    177.85 o 
  -2   6   5      429.88      477.63     44.44 o 
  -1   6   5     6402.11     6418.82    132.89 o 
   0   6   5      853.38      908.26     35.60 o 
   1   6   5     1799.92     2139.25    107.61 o 
   2   6   5     1070.19     1139.37     97.15 o 
   3   6   5     3548.84     3743.93    175.36 o 
   4   6   5      106.38      112.09     69.25 o 
   5   6   5      383.99      453.36    175.36 o 
   6   6   5     1499.23     1746.17    185.83 o 
 -13   7   5      481.85       -1.99     48.32 o 
 -12   7   5       64.53       -5.48     50.32 o 
 -11   7   5     1006.17        7.47     81.21 o 
 -10   7   5      653.37      676.55    113.59 o 
  -9   7   5     1374.83     1596.71    137.00 o 
  -8   7   5      736.96      771.20     98.14 o 
  -7   7   5     1307.50     1346.62    108.11 o 
  -6   7   5     3692.48     3594.97    150.45 o 
  -5   7   5      373.54      398.91     14.49 o 
  -4   7   5     7496.73     7801.92     93.99 o 
  -3   7   5        0.99       21.23     14.84 o 
  -2   7   5     4119.60     3824.72     63.62 o 
  -1   7   5      177.12      220.54     20.43 o 
   0   7   5     3336.48     3324.45    126.04 o 
   1   7   5     1521.33     1669.45    103.62 o 
   2   7   5     2855.17     2956.29    148.46 o 
   3   7   5      808.41      957.03    179.85 o 
   4   7   5      973.45     1265.91    140.49 o 
   5   7   5     1093.33     1073.61    154.44 o 
   6   7   5      253.63      -59.29    139.00 o 
 -12   8   5      489.82        1.00     43.84 o 
 -11   8   5      284.40       -7.47     52.31 o 
 -10   8   5     1594.16     1784.03    166.90 o 
  -9   8   5     1378.38     1709.31    153.44 o 
  -8   8   5      699.53      640.18    101.13 o 
  -7   8   5     2129.79     2638.44    225.68 o 
  -6   8   5      212.37      224.35     19.45 o 
  -5   8   5     3231.96     3365.32     51.79 o 
  -4   8   5      159.03      169.71     22.68 o 
  -3   8   5     4308.63     4707.91     78.23 o 
  -2   8   5      319.23      366.89     27.35 o 
  -1   8   5     4722.71     4904.01     87.89 o 
   0   8   5      805.95      724.34     37.63 o 
   1   8   5     1388.54     1450.11     91.67 o 
   2   8   5     2368.79     2744.55    160.42 o 
   3   8   5     1163.39     1218.09    133.02 o 
   4   8   5      959.96      316.35    175.86 o 
   5   8   5      118.75      163.91     99.14 o 
 -12   9   5      136.26        1.00     44.84 o 
 -11   9   5      361.77        2.49     48.82 o 
 -10   9   5      756.23        7.47     52.31 o 
  -9   9   5      922.49      958.53    130.53 o 
  -8   9   5     2054.74     2190.56    160.92 o 
  -7   9   5      311.89      342.26     83.20 o 
  -6   9   5     2814.47     2881.65     66.13 o 
  -5   9   5       12.45        7.33      9.00 o 
  -4   9   5     1984.14     2038.25     51.89 o 
  -3   9   5       60.00       85.75     27.37 o 
  -2   9   5     4751.61     4721.84    103.39 o 
  -1   9   5      167.03      114.93     35.39 o 
   0   9   5     1819.88     2026.79     80.14 o 
   1   9   5     1075.62     1066.67     82.95 o 
   2   9   5      996.65     1059.16    122.06 o 
   3   9   5      806.08     1065.14    139.00 o 
   4   9   5      183.36      254.58    107.11 o 
 -11  10   5       52.86      150.95    102.63 o 
 -10  10   5      654.24      664.09    140.99 o 
  -9  10   5      847.30     1017.31    142.98 o 
  -8  10   5      540.52      563.46    112.09 o 
  -7  10   5     2070.27     2096.90    156.93 o 
  -6  10   5       29.94       60.02     10.73 o 
  -5  10   5     1986.00     2132.18     53.39 o 
  -4  10   5        3.14       -3.45     13.16 o 
  -3  10   5     1676.88     1686.36     60.74 o 
  -2  10   5       34.50       65.96     26.28 o 
  -1  10   5     2273.76     2293.54     92.45 o 
   0  10   5      363.28      329.36     50.57 o 
   1  10   5     1201.15     1083.09     98.14 o 
   2  10   5     1039.66     1334.16    143.98 o 
   3  10   5      223.74      308.38    110.10 o 
 -10  11   5      415.87      382.12    125.54 o 
  -9  11   5      309.59      179.35    158.92 o 
  -8  11   5      688.91      776.19    127.54 o 
  -7  11   5      182.85      184.33     83.20 o 
  -6  11   5      902.60      917.25     33.45 o 
  -5  11   5       18.69        0.56     11.40 o 
  -4  11   5     1685.63     2002.98     61.82 o 
  -3  11   5       13.25        1.46     18.91 o 
  -2  11   5     1634.25     1748.32     86.35 o 
  -1  11   5      107.52      101.74     41.14 o 
   0  11   5      959.11     1118.79    151.70 o 
   1  11   5      627.09      620.19     50.72 o 
   2  11   5      451.75      -13.95     92.66 o 
  -9  12   5      413.68      341.76    119.07 o 
  -8  12   5      222.40      344.75    179.35 o 
  -7  12   5      910.82     1008.84    137.50 o 
  -6  12   5       75.06       52.58     16.85 o 
  -5  12   5     1056.40     1241.40     65.11 o 
  -4  12   5       16.35       23.56     21.67 o 
  -3  12   5     1204.40     1254.06     79.67 o 
  -2  12   5       44.01       59.38     38.93 o 
  -1  12   5     1235.34     1283.22     89.52 o 
   0  12   5      259.48      267.17     58.09 o 
  -8  13   5      512.21      519.12    128.04 o 
  -7  13   5      134.00      116.08     84.69 o 
  -6  13   5      893.24      552.90    494.46 o 
  -5  13   5       22.03       15.68     19.51 o 
  -4  13   5      915.09     1166.31    104.87 o 
  -3  13   5       12.77       17.18     80.46 o 
  -2  13   5      884.25      994.71    173.87 o 
  -1 -14   6       12.65      -26.86     38.37 o 
   0 -14   6      815.64      526.89    366.20 o 
   1 -14   6      150.78       39.85     48.14 o 
   2 -14   6      568.85      166.40    179.78 o 
   3 -14   6      628.29      452.75     98.39 o 
  -3 -13   6     1331.03     1403.34     98.61 o 
  -2 -13   6       13.91       -7.15     36.19 o 
  -1 -13   6     1200.64      565.47    452.80 o 
   0 -13   6      166.37       24.65     44.09 o 
   1 -13   6      627.46      580.75    203.53 o 
   2 -13   6      289.55      189.15     73.67 o 
   3 -13   6      535.87      378.19    145.48 o 
   4 -13   6      607.36      458.70    153.62 o 
   5 -13   6      141.80       77.72     45.80 o 
  -5 -12   6      103.52       61.29     65.01 o 
  -4 -12   6      792.75      595.94    369.09 o 
  -3 -12   6        2.45        0.15     34.63 o 
  -2 -12   6     2186.83     2326.25    197.90 o 
  -1 -12   6       14.05       22.65     30.94 o 
   0 -12   6      851.90      951.36     92.69 o 
   1 -12   6      327.38      375.52     56.54 o 
   2 -12   6     1238.09     1426.24    120.50 o 
   3 -12   6      536.60      405.82    144.37 o 
   4 -12   6      608.65      598.80    207.72 o 
   5 -12   6      737.03      842.14    142.23 o 
   6 -12   6       71.75       40.27     34.54 o 
  -6 -11   6       59.83      111.60     82.20 o 
  -5 -11   6      617.28       -1.00     51.31 o 
  -3 -11   6     1047.83     1254.91    100.41 o 
  -2 -11   6       57.89       26.06     31.41 o 
  -1 -11   6     1058.16     1164.77     82.44 o 
   0 -11   6       36.26       69.88     36.18 o 
   1 -11   6     1291.54     1512.38    130.66 o 
   2 -11   6      704.65      687.22     80.33 o 
   3 -11   6     1121.78     1276.40     91.73 o 
   4 -11   6      534.91      566.66     62.18 o 
   5 -11   6      317.19      375.07     57.33 o 
   6 -11   6     1183.32     1266.61    123.72 o 
   7 -11   6       47.20        3.65     36.87 o 
  -7 -10   6       77.89       -6.97     64.27 o 
  -5 -10   6      656.29      663.29     89.27 o 
  -4 -10   6     1407.91     1983.31    238.14 o 
  -3 -10   6      193.23      134.89     69.25 o 
  -2 -10   6     2386.70     2518.23    279.24 o 
  -1 -10   6      390.38      426.99     52.26 o 
   0 -10   6     1126.10     1200.36     75.27 o 
   1 -10   6       41.32       26.49     33.21 o 
   2 -10   6     2302.16     2419.40     87.95 o 
   3 -10   6      994.66     1114.65     85.22 o 
   4 -10   6     1130.07     1349.79     75.64 o 
   5 -10   6     1129.54     1203.16     67.65 o 
   6 -10   6      336.07      268.66     42.72 o 
   7 -10   6      969.82      776.47    572.67 o 
   8 -10   6       10.20       61.39     64.77 o 
  -8  -9   6       81.86       -1.99     38.86 o 
  -7  -9   6     1629.28     1691.09    253.58 o 
  -6  -9   6     1106.21     1162.37     99.95 o 
  -5  -9   6     1131.49     1509.46    263.05 o 
  -4  -9   6      129.75      120.84     49.78 o 
  -3  -9   6     4683.81     5129.74    594.84 o 
  -2  -9   6      275.21      395.40    133.77 o 
  -1  -9   6     4162.17     4623.22    473.04 o 
   0  -9   6      844.52     1135.53     63.20 o 
   1  -9   6     1535.94     1868.32    209.74 o 
   2  -9   6     1233.63     1222.35     69.19 o 
   3  -9   6     1867.86     1904.12    108.98 o 
   4  -9   6     1258.14     1280.42     63.88 o 
   5  -9   6      825.64      883.39     64.88 o 
   6  -9   6     1506.96     1585.61     84.61 o 
   7  -9   6        7.50       12.29     44.09 o 
   8  -9   6     1107.25     1020.74    120.56 o 
  -7  -8   6      429.49      105.24    253.58 o 
  -6  -8   6     1025.39     1108.31    120.31 o 
  -5  -8   6      274.45      228.17     70.74 o 
  -4  -8   6     5019.07     5028.17    588.62 o 
  -3  -8   6      182.84      170.23     58.87 o 
  -2  -8   6     8147.75     8689.40    550.75 o 
  -1  -8   6     1189.73     1259.53    164.90 o 
   0  -8   6     2637.13     2454.09    616.37 o 
   1  -8   6     2870.40     2901.44    159.45 o 
   2  -8   6      143.79      150.94     33.61 o 
   3  -8   6     3014.87     3135.29     85.31 o 
   4  -8   6     1399.80     1448.31     70.65 o 
   5  -8   6     1590.48     1543.07     64.15 o 
   6  -8   6      340.20      265.04     61.47 o 
   7  -8   6     1972.23     2013.56    115.79 o 
   8  -8   6        2.51        2.07     22.67 o 
 -10  -7   6      314.13        1.26     30.76 o 
  -9  -7   6      385.91        1.74     28.20 o 
  -8  -7   6      368.87       96.89    225.68 o 
  -7  -7   6     1372.64     1472.77    183.58 o 
  -6  -7   6      662.97      629.39    118.82 o 
  -5  -7   6     4357.55     5095.73    891.52 o 
  -4  -7   6        4.97        2.87     24.44 o 
  -3  -7   6     6759.31     6840.31    684.52 o 
  -2  -7   6      976.16     1250.96    112.92 o 
  -1  -7   6     4453.40     4707.65    453.61 o 
   0  -7   6      870.11      822.00     73.98 o 
   1  -7   6     4249.95     4213.18    143.01 o 
   2  -7   6     4016.81     4114.12    141.26 o 
   3  -7   6     1301.78     1290.36     62.03 o 
   4  -7   6     3318.22     3083.15     81.42 o 
   5  -7   6      490.49      486.21     59.42 o 
   6  -7   6     2491.25     2450.25     97.65 o 
   7  -7   6        9.24       -7.33     23.68 o 
   8  -7   6     1784.73     1911.75     77.52 o 
   9  -7   6       20.67       26.57     28.99 o 
 -10  -6   6      133.83        0.89     25.49 o 
  -9  -6   6      413.21      161.30    311.87 o 
  -8  -6   6     1480.35     1810.41    201.77 o 
  -7  -6   6      216.46      225.77     56.71 o 
  -6  -6   6     1887.98     2254.56    349.48 o 
  -5  -6   6       22.25        9.58     33.96 o 
  -4  -6   6     6820.19     7057.29    713.91 o 
  -3  -6   6       28.15       50.38     34.56 o 
  -2  -6   6     6228.49     6883.42    458.59 o 
  -1  -6   6     1069.28     1039.96     90.67 o 
   0  -6   6     4292.97     4281.86    319.59 o 
   1  -6   6     1143.34     1099.88     49.79 o 
   2  -6   6     4205.25     4158.06     87.17 o 
   3  -6   6     4411.73     4262.70     98.20 o 
   4  -6   6      773.48      824.49     45.18 o 
   5  -6   6     2809.05     2622.45     89.84 o 
   6  -6   6       31.01       26.66     26.33 o 
   7  -6   6      838.88      876.82     63.99 o 
   8  -6   6       80.12       17.81     31.16 o 
   9  -6   6      895.22      867.47    105.62 o 
 -11  -5   6      127.19       47.64    110.85 o 
 -10  -5   6      297.48      120.84    262.80 o 
  -9  -5   6      972.98      985.85    228.92 o 
  -8  -5   6     1069.83     1225.53    202.52 o 
  -7  -5   6      913.49     1301.25    210.24 o 
  -6  -5   6       41.03       29.34     38.11 o 
  -5  -5   6     6511.55     7308.92    784.66 o 
  -4  -5   6        0.90      -20.79     29.23 o 
  -3  -5   6     2576.75     2672.76    187.07 o 
  -2  -5   6     1921.59     1992.78    154.44 o 
  -1  -5   6     6975.97     6877.54    248.60 o 
   0  -5   6     2171.68     2361.94    113.34 o 
   1  -5   6     2763.80     2950.52    174.87 o 
   2  -5   6     2768.62     2751.33     65.25 o 
   3  -5   6     2292.96     2253.55     65.66 o 
   4  -5   6     4155.95     4121.86     93.71 o 
   5  -5   6     1192.00     1123.89     66.09 o 
   6  -5   6     1662.13     1679.70     71.04 o 
   7  -5   6        1.34        8.09     23.39 o 
   8  -5   6     1008.78     1071.51     58.00 o 
   9  -5   6        8.53       -3.71     37.86 o 
 -11  -4   6      416.38      294.71    255.08 o 
 -10  -4   6      633.71      674.65    195.79 o 
  -9  -4   6     1250.91     1627.10    147.47 o 
  -8  -4   6     2447.58     2639.37    409.76 o 
  -7  -4   6      933.78      953.42     62.39 o 
  -6  -4   6     3959.32     4210.41    418.73 o 
  -5  -4   6      238.05      200.96     45.09 o 
  -4  -4   6     5963.41     6655.32    628.97 o 
  -3  -4   6      608.37      829.23    174.12 o 
  -2  -4   6     4994.00     5133.97    250.59 o 
  -1  -4   6      622.52      479.98     42.56 o 
   0  -4   6     6488.04     6251.83    330.05 o 
   1  -4   6     1807.69     1631.30     66.01 o 
   2  -4   6     2870.59     2607.83     70.74 o 
   3  -4   6     8705.25     8592.12    143.61 o 
   4  -4   6     1542.23     1405.51     55.09 o 
   5  -4   6     6278.67     6135.83    126.03 o 
   6  -4   6       75.65       78.60     26.85 o 
   7  -4   6     1677.67     1598.52     63.64 o 
   8  -4   6       18.07       -6.00     45.09 o 
   9  -4   6      849.81     1004.91    110.05 o 
 -12  -3   6      565.85      753.04     82.44 o 
 -11  -3   6      449.10      448.33     72.24 o 
 -10  -3   6      570.62      821.02    117.08 o 
  -9  -3   6     3526.49     3725.92    618.01 o 
  -8  -3   6      265.33      279.06     48.31 o 
  -7  -3   6     4891.76     5173.76    338.27 o 
  -6  -3   6        8.41       33.10     22.62 o 
  -5  -3   6     5961.43     5847.69    498.94 o 
  -4  -3   6       76.01       59.58     30.16 o 
  -3  -3   6     8951.82     8992.23   1150.08 o 
  -2  -3   6     2553.69     2736.63    170.13 o 
  -1  -3   6     7801.39     7607.71    464.32 o 
   0  -3   6     6522.98     6803.90    443.39 o 
   1  -3   6     5430.75     5136.68    106.03 o 
   2  -3   6     7000.06     6775.31    108.30 o 
   3  -3   6      392.43      368.87     51.31 o 
   4  -3   6     6416.95     6642.90    155.83 o 
   5  -3   6      116.99       93.15     23.22 o 
   6  -3   6     2664.76     2695.77     69.50 o 
   7  -3   6        0.20       14.07     37.88 o 
   8  -3   6     1493.97     1733.25    104.61 o 
   9  -3   6      158.43       98.77     85.19 o 
 -12  -2   6      179.21      208.30     52.80 o 
 -11  -2   6      378.20      507.84     58.52 o 
 -10  -2   6     1054.58     1270.79    150.70 o 
  -9  -2   6      108.83      141.59     35.56 o 
  -8  -2   6     3533.17     3651.91    314.11 o 
  -7  -2   6      156.45      137.96     47.04 o 
  -6  -2   6     6752.59     6870.89    886.29 o 
  -5  -2   6      796.25      838.11     94.16 o 
  -4  -2   6     9626.53    10425.69    626.98 o 
  -3  -2   6      545.19      353.33     33.48 o 
  -2  -2   6    37566.06    38360.51   1978.83 o 
  -1  -2   6    11421.76    11181.23    749.04 o 
   0  -2   6     6400.06     6206.60    143.23 o 
   1  -2   6     4670.43     4373.71    115.33 o 
   2  -2   6      641.62      517.67     32.85 o 
   3  -2   6     4762.63     4728.45     85.17 o 
   4  -2   6      938.24      911.07     69.50 o 
   5  -2   6     3905.62     3854.00     94.83 o 
   6  -2   6       44.68      -22.02     36.66 o 
   7  -2   6     1865.74     2203.79    126.26 o 
   8  -2   6       57.61       53.40     54.31 o 
   9  -2   6      909.52      893.92    543.28 o 
 -13  -1   6       23.52       42.59     36.75 o 
 -12  -1   6      544.49      703.62     65.59 o 
 -11  -1   6      484.28      567.30     55.30 o 
 -10  -1   6      612.77      585.13     73.98 o 
  -9  -1   6     2607.85     2699.96    242.12 o 
  -8  -1   6      376.28      421.94     59.53 o 
  -7  -1   6     2928.83     2983.11    405.53 o 
  -6  -1   6      161.14      121.32     23.44 o 
  -5  -1   6     4312.90     3925.99    381.37 o 
  -4  -1   6      137.99      166.71     25.59 o 
  -3  -1   6    17152.06    17407.23   1016.57 o 
  -2  -1   6     2316.94     2613.91    217.71 o 
  -1  -1   6    13566.55    13846.18    438.66 o 
   0  -1   6     8380.59     8246.05    175.92 o 
   1  -1   6     3167.35     3342.21     79.01 o 
   2  -1   6     7919.40     7852.63    115.26 o 
   3  -1   6      682.47      719.29     46.08 o 
   4  -1   6     4111.41     3935.13    111.35 o 
   5  -1   6       62.71       72.19     42.99 o 
   6  -1   6     2266.12     2682.98    129.82 o 
   7  -1   6       26.21       14.95     75.73 o 
   8  -1   6     1247.99     1406.45    106.04 o 
   9  -1   6      323.06        6.12     35.72 o 
 -13   0   6      261.69      175.18    111.48 o 
 -12   0   6      355.63      381.15     85.47 o 
 -11   0   6      486.27      545.60     55.11 o 
 -10   0   6     1993.93     1990.80    149.96 o 
  -9   0   6      656.08      658.26     51.08 o 
  -8   0   6     3239.79     3284.89    396.81 o 
  -7   0   6      172.81      181.89     24.12 o 
  -6   0   6     2108.41     2293.83    174.12 o 
  -5   0   6      832.45      669.67     53.56 o 
  -4   0   6     9934.24    10545.29    665.09 o 
  -3   0   6      457.26      509.15     31.68 o 
  -2   0   6    16943.10    16456.87    452.36 o 
  -1   0   6    10726.58    10376.23    170.41 o 
   0   0   6     2590.60     2276.82     60.79 o 
   1   0   6     6453.27     6197.04    166.40 o 
   2   0   6     1640.33     1615.56     31.36 o 
   3   0   6     3348.25     3148.76    145.72 o 
   4   0   6      221.07      291.70     46.48 o 
   5   0   6     6208.10     6077.75    160.45 o 
   6   0   6      247.07      251.09     56.54 o 
   7   0   6     1515.47     1772.61    108.85 o 
   8   0   6       19.19      133.04     59.36 o 
 -13   1   6      183.96      152.53     54.23 o 
 -12   1   6      409.41      549.83     43.81 o 
 -11   1   6     1031.81     1263.95     68.00 o 
 -10   1   6      491.37      542.88     58.16 o 
  -9   1   6     2065.74     2129.63    248.85 o 
  -8   1   6      340.62      446.06     51.06 o 
  -7   1   6     4303.36     4299.01    413.00 o 
  -6   1   6       67.22      121.68     18.04 o 
  -5   1   6    20859.72    20656.42   1598.21 o 
  -4   1   6       31.31       48.93     15.60 o 
  -3   1   6    12963.41    12505.75    208.49 o 
  -2   1   6     5990.69     5873.85    106.76 o 
  -1   1   6     4256.61     4058.36     94.91 o 
   0   1   6     5498.89     5199.66    186.82 o 
   1   1   6     6654.26     6207.50    230.17 o 
   2   1   6     3880.25     4192.50     49.66 o 
   3   1   6     2902.28     3434.07    121.56 o 
   4   1   6     3541.23     3753.37    116.06 o 
   5   1   6        5.88      -14.84     30.82 o 
   6   1   6     2552.40     2899.90    126.99 o 
   7   1   6       81.79      120.61     55.30 o 
   8   1   6      713.23      647.40    148.83 o 
 -13   2   6      433.80      385.35    146.37 o 
 -12   2   6      679.71      779.71     76.32 o 
 -11   2   6      588.96      728.33     73.38 o 
 -10   2   6     1836.13     1867.97     63.94 o 
  -9   2   6      530.59      615.65     47.08 o 
  -8   2   6     5342.95     5415.48    466.81 o 
  -7   2   6      100.22      152.88     26.45 o 
  -6   2   6     7099.83     7284.14    408.52 o 
  -5   2   6      509.38      444.35     21.76 o 
  -4   2   6    11167.58    11059.63    213.48 o 
  -3   2   6     1001.39     1031.18     33.44 o 
  -2   2   6     9507.78     8363.69    176.36 o 
  -1   2   6     5885.83     5847.81    143.98 o 
   0   2   6     1592.14     1462.20     74.23 o 
   1   2   6    10270.68    10164.36    151.88 o 
   2   2   6     1292.46     1275.63     76.36 o 
   3   2   6     4039.21     4257.76    137.76 o 
   4   2   6        5.04      -52.31     52.31 o 
   5   2   6     3506.27     3772.83    194.79 o 
   6   2   6       13.11      -12.54     35.56 o 
   7   2   6     1210.18     1572.24    139.07 o 
   8   2   6      118.97      105.87     63.92 o 
 -13   3   6      290.04       81.84     93.66 o 
 -12   3   6      565.76      480.10    132.61 o 
 -11   3   6      763.00      740.66     46.30 o 
 -10   3   6      220.06      285.15     36.44 o 
  -9   3   6     3837.73     4201.73     81.03 o 
  -8   3   6       65.81       60.64     11.23 o 
  -7   3   6     4696.99     4818.39    311.62 o 
  -6   3   6       24.47       65.52     13.95 o 
  -5   3   6     5244.13     4951.68     75.04 o 
  -4   3   6      515.41      549.56     34.87 o 
  -3   3   6    16697.27    16063.78    343.75 o 
  -2   3   6     4649.19     4400.55    149.46 o 
  -1   3   6     3469.72     3386.48     57.66 o 
   0   3   6     7580.76     7124.67     84.57 o 
   1   3   6     1264.92     1028.89     18.84 o 
   2   3   6     5480.32     5780.55    186.82 o 
   3   3   6      472.44      482.25    128.04 o 
   4   3   6     3807.38     4366.18    200.27 o 
   5   3   6        2.87       41.85     57.29 o 
   6   3   6     2151.04     2332.05    278.99 o 
   7   3   6       76.82      106.12     86.69 o 
 -13   4   6      261.24        2.49     68.25 o 
 -12   4   6      646.65      375.06    307.88 o 
 -11   4   6      289.18      290.15     45.14 o 
 -10   4   6     2233.51     1898.43     97.16 o 
  -9   4   6      195.53      175.89     17.49 o 
  -8   4   6     4292.45     4366.89     58.20 o 
  -7   4   6       22.63       17.47     13.39 o 
  -6   4   6     6876.17     6772.81    127.79 o 
  -5   4   6      756.43      824.39     42.78 o 
  -4   4   6     2433.18     2218.31     58.10 o 
  -3   4   6      988.08      941.01     49.57 o 
  -2   4   6    13914.72    13959.54    159.35 o 
  -1   4   6      367.66      316.22     23.84 o 
   0   4   6     3524.45     3431.11     72.16 o 
   1   4   6     7416.81     7079.84    202.77 o 
   2   4   6      868.80     1150.33     97.65 o 
   3   4   6     4233.77     4637.69    279.49 o 
   4   4   6       11.91       20.43     47.83 o 
   5   4   6     1410.77     1827.38    246.11 o 
   6   4   6      281.39      400.05    112.09 o 
   7   4   6     1000.75     1236.02    169.39 o 
 -13   5   6      165.15        7.47     51.81 o 
 -12   5   6      482.59      258.23     68.66 o 
 -11   5   6      854.84      819.03    186.82 o 
 -10   5   6      366.95      339.27     85.19 o 
  -9   5   6     3368.04     3424.09    167.39 o 
  -8   5   6       48.30       12.45     35.37 o 
  -7   5   6     2379.11     2247.15    186.32 o 
  -6   5   6      535.10      626.70     18.19 o 
  -5   5   6     5072.83     4886.34     61.40 o 
  -4   5   6      320.23      398.66     22.46 o 
  -3   5   6     7199.96     6950.28    100.58 o 
  -2   5   6     1629.72     1566.12     50.56 o 
  -1   5   6     4607.27     4310.27     75.90 o 
   0   5   6     4656.62     4800.86     78.69 o 
   1   5   6      977.48      987.42     85.69 o 
   2   5   6     4501.67     4480.26    177.36 o 
   3   5   6       47.10      156.93     67.26 o 
   4   5   6     1400.66     1484.12    138.00 o 
   5   5   6        4.41      -11.96     51.81 o 
   6   5   6      400.43      600.32    132.52 o 
 -13   6   6      236.07       -0.50     39.86 o 
 -12   6   6      523.99        3.49     73.73 o 
 -11   6   6      190.39       -1.49     36.87 o 
 -10   6   6     1650.60     1720.27    146.47 o 
  -9   6   6      510.35      666.58     98.64 o 
  -8   6   6     2572.82     2584.13    142.98 o 
  -7   6   6      182.13      230.66     61.28 o 
  -6   6   6     2883.98     2888.46     55.09 o 
  -5   6   6      320.50      351.90     15.42 o 
  -4   6   6     5524.23     5287.77     76.61 o 
  -3   6   6     2156.48     2119.93     48.98 o 
  -2   6   6     3467.78     3494.76    101.13 o 
  -1   6   6     3349.68     3187.82     67.62 o 
   0   6   6     1144.50     1130.48     46.58 o 
   1   6   6     2555.80     2579.15    188.32 o 
   2   6   6      404.83      466.31     83.20 o 
   3   6   6     3129.60     3160.05    176.86 o 
   4   6   6      226.44      270.02     93.66 o 
   5   6   6     1257.17     1585.25    168.39 o 
   6   6   6       37.44       -9.47     98.64 o 
 -13   7   6      213.93       -1.99     79.21 o 
 -12   7   6      160.84        1.99     45.34 o 
 -11   7   6      816.00      994.89    139.99 o 
 -10   7   6      161.17      140.99     80.21 o 
  -9   7   6     3219.03     3607.92    192.30 o 
  -8   7   6      694.54      705.94     98.64 o 
  -7   7   6     2762.30     2721.14    144.97 o 
  -6   7   6     1116.12     1165.61     26.50 o 
  -5   7   6     3672.56     3644.15     63.58 o 
  -4   7   6     1135.87     1271.08     48.89 o 
  -3   7   6     3679.43     3588.93     76.99 o 
  -2   7   6     1489.16     1558.32     51.60 o 
  -1   7   6     1030.64     1024.81     55.33 o 
   0   7   6     2739.74     2921.91    126.04 o 
   1   7   6      149.32      204.76    101.13 o 
   2   7   6     3081.87     3335.91    169.39 o 
   3   7   6       48.89       97.15     69.25 o 
   4   7   6     2390.80     2730.11    300.91 o 
   5   7   6       18.55        9.96     58.79 o 
 -12   8   6      380.90        0.50     43.34 o 
 -11   8   6       20.88        0.00     34.38 o 
 -10   8   6     1861.23     2281.73    183.34 o 
  -9   8   6       15.48      -36.87     60.78 o 
  -8   8   6     1731.56     2188.07    153.44 o 
  -7   8   6       34.02       27.40     45.34 o 
  -6   8   6     3107.99     3220.36     40.98 o 
  -5   8   6      693.02      759.08     26.04 o 
  -4   8   6     3806.66     4294.60     70.71 o 
  -3   8   6     2027.60     2144.54     80.71 o 
  -2   8   6     2425.38     2385.25    124.80 o 
  -1   8   6     2706.69     2821.54     75.79 o 
   0   8   6      564.36      642.67     78.71 o 
   1   8   6     1868.55     2034.13    129.53 o 
   2   8   6       12.77      -27.90     83.70 o 
   3   8   6      938.21     1306.27    145.97 o 
   4   8   6        0.10      -27.90     66.26 o 
 -12   9   6      309.38       -5.98     95.65 o 
 -11   9   6      161.75        3.49     84.19 o 
 -10   9   6        5.40       -6.48     80.71 o 
  -9   9   6     1490.16     1676.92    250.09 o 
  -8   9   6       17.49      -54.30     60.78 o 
  -7   9   6     1881.71     2065.02    145.47 o 
  -6   9   6       34.45       63.26     21.25 o 
  -5   9   6     2568.44     2469.79     47.83 o 
  -4   9   6      629.83      714.86     55.96 o 
  -3   9   6     2646.30     2772.39     81.70 o 
  -2   9   6     1297.84     1341.13     70.61 o 
  -1   9   6      478.50      519.62     72.24 o 
   0   9   6     1559.71     1672.94    118.57 o 
   1   9   6      104.24      112.59     64.77 o 
   2   9   6     1440.81     1647.53    230.66 o 
   3   9   6       48.23       85.19    128.04 o 
 -11  10   6      138.37       89.18     93.66 o 
 -10  10   6      964.66     1071.12    155.93 o 
  -9  10   6        5.28       11.96     54.30 o 
  -8  10   6     1773.81     2020.18    257.57 o 
  -7  10   6      248.86      249.60     84.19 o 
  -6  10   6      751.56      830.46     32.53 o 
  -5  10   6      259.31      348.86     28.29 o 
  -4  10   6      340.21      390.21     48.82 o 
  -3  10   6     1542.83     1598.44     67.67 o 
  -2  10   6     2016.54     2160.08    113.84 o 
  -1  10   6      891.87     1053.18     98.64 o 
   0  10   6      188.52      227.67     72.74 o 
   1  10   6     1470.49     1794.50    150.45 o 
   2  10   6        1.68       42.84     65.26 o 
 -10  11   6        4.90        3.99     52.31 o 
  -9  11   6     1043.55     1125.42    159.42 o 
  -8  11   6       31.48       51.81    110.10 o 
  -7  11   6     1362.93     1467.18    145.47 o 
  -6  11   6       91.96      100.41     18.39 o 
  -5  11   6      464.95      643.30     33.84 o 
  -4  11   6      463.93      461.35     45.23 o 
  -3  11   6      867.31      831.00     58.38 o 
  -2  11   6      581.49      552.00    124.05 o 
  -1  11   6      700.57      902.23    103.13 o 
   0  11   6      898.91      973.47    121.06 o 
   1  11   6       87.67        5.48     45.83 o 
  -9  12   6        0.25       68.75     82.20 o 
  -8  12   6      831.69      889.28    142.48 o 
  -7  12   6      100.24      110.10     79.71 o 
  -6  12   6     1065.68     1079.77     42.66 o 
  -5  12   6      337.57      302.59     40.42 o 
  -4  12   6      474.47      514.37     51.70 o 
  -3  12   6      579.32      591.36     76.22 o 
  -2  12   6      321.75      324.32     72.74 o 
  -1  12   6      406.01      423.96     89.67 o 
  -7  13   6      791.88       38.86    113.59 o 
  -6  13   6      153.09       30.89     60.78 o 
  -5  13   6      440.32      418.40    243.62 o 
  -4  13   6      414.97      469.30    109.10 o 
  -3  13   6      244.27      295.43     69.75 o 
  -3 -13   7      193.24       40.32     42.81 o 
  -2 -13   7      851.92      400.27    194.86 o 
  -1 -13   7      467.67        1.64     36.88 o 
   0 -13   7      449.97      112.81    151.65 o 
   1 -13   7     1041.47      491.82    385.42 o 
   2 -13   7       20.50       32.12     36.49 o 
   3 -13   7      631.46      701.16    202.63 o 
   4 -13   7        8.85       -9.36     33.10 o 
  -5 -12   7      654.39      505.71    437.91 o 
  -4 -12   7      224.15      155.07    106.36 o 
  -3 -12   7      671.06      230.22    238.39 o 
  -2 -12   7      448.39      153.34    168.72 o 
  -1 -12   7      402.27       76.24    107.21 o 
   0 -12   7     1483.81     1629.76     97.86 o 
   1 -12   7      314.37      188.06    109.85 o 
   2 -12   7     1311.32     1466.32     87.45 o 
   3 -12   7       52.64       43.70     39.07 o 
   4 -12   7     1110.84     1242.81    325.66 o 
   5 -12   7       47.31       -3.97     28.84 o 
  -5 -11   7       45.80        3.99     57.29 o 
  -4 -11   7      678.97      562.45    468.30 o 
  -3 -11   7      244.44       79.76    139.99 o 
  -2 -11   7     1100.29     1092.61    155.49 o 
  -1 -11   7     1484.94     1592.15     90.45 o 
   0 -11   7      470.60      520.70     63.08 o 
   1 -11   7     1743.91     2000.72    166.87 o 
   2 -11   7      147.05      188.25     63.06 o 
   3 -11   7     1336.49     1588.66     86.76 o 
   4 -11   7        1.02       37.04     36.84 o 
   5 -11   7     1064.48      983.89     80.06 o 
   6 -11   7       75.97       74.02     48.31 o 
  -7 -10   7     1017.86       31.88     96.15 o 
  -6 -10   7       15.10       -3.89     36.74 o 
  -5 -10   7     1122.01     1325.86    275.25 o 
  -4 -10   7      314.04      363.15     71.80 o 
  -3 -10   7     1555.29     1545.90    168.89 o 
  -2 -10   7     1411.32     1429.32    216.71 o 
  -1 -10   7     1631.06     1680.62    150.59 o 
   0 -10   7     2077.95     2121.90    108.17 o 
   1 -10   7      153.31      213.56     60.48 o 
   2 -10   7     2672.28     3023.06    146.67 o 
   3 -10   7       60.91       68.77     34.66 o 
   4 -10   7     1554.94     1689.58     82.93 o 
   5 -10   7        2.19       14.38     30.04 o 
   6 -10   7      869.35      961.56     73.43 o 
   7 -10   7      204.23       94.32     66.36 o 
  -8  -9   7      924.14      967.99    134.01 o 
  -7  -9   7       14.07        3.52     28.18 o 
  -6  -9   7      896.25     1053.99    203.26 o 
  -5  -9   7      265.58      301.32    105.62 o 
  -4  -9   7     1411.21     1643.56    268.28 o 
  -3  -9   7     1767.39     1988.12    244.86 o 
  -2  -9   7     1563.15     1491.84     94.38 o 
  -1  -9   7     1742.96     1981.17    284.22 o 
   0  -9   7      859.94      892.69     71.72 o 
   1  -9   7     1247.90     1367.61     85.03 o 
   2  -9   7       82.59      115.75     37.30 o 
   3  -9   7     6355.76     6278.91    152.96 o 
   4  -9   7       40.87       21.16     30.59 o 
   5  -9   7     1256.87     1295.84     82.31 o 
   6  -9   7      101.01      123.84     49.51 o 
   7  -9   7      772.44      698.90     99.71 o 
  -9  -8   7      462.49        9.47     68.25 o 
  -8  -8   7       81.03        0.50     30.89 o 
  -7  -8   7     1121.56     1270.49    102.65 o 
  -6  -8   7       88.44      121.90     52.54 o 
  -5  -8   7     1479.60     1705.09    172.87 o 
  -4  -8   7     1126.86     1048.12     94.96 o 
  -3  -8   7     2737.66     3443.71    507.41 o 
  -2  -8   7     3968.31     4083.76    236.89 o 
  -1  -8   7      903.89     1094.95    124.55 o 
   0  -8   7     1890.34     2112.95     96.85 o 
   1  -8   7       65.81       78.93     33.33 o 
   2  -8   7     3401.21     3613.38    110.02 o 
   3  -8   7      463.72      453.67     56.32 o 
   4  -8   7     1879.61     1929.09     75.20 o 
   5  -8   7       25.25       44.59     30.83 o 
   6  -8   7     1584.97     1690.63    124.05 o 
   7  -8   7      521.97      478.66     75.08 o 
   8  -8   7     1005.24      965.84     83.13 o 
 -10  -7   7      468.76        1.99     53.81 o 
  -9  -7   7        0.24        4.48     53.81 o 
  -8  -7   7      859.34      901.37    168.64 o 
  -7  -7   7       72.53       72.50     45.85 o 
  -6  -7   7     2063.33     2184.43    214.97 o 
  -5  -7   7      326.88      367.37     62.03 o 
  -4  -7   7     4869.95     5070.43    723.13 o 
  -3  -7   7     2721.22     2641.97    330.80 o 
  -2  -7   7     1846.52     2243.79    155.19 o 
  -1  -7   7     5408.43     5695.49    436.67 o 
   0  -7   7      879.62     1021.27     88.04 o 
   1  -7   7     2630.04     2762.91     82.97 o 
   2  -7   7      109.59      113.70     31.61 o 
   3  -7   7     2897.74     2933.44     94.31 o 
   4  -7   7       10.50        5.03     20.66 o 
   5  -7   7     2933.51     2877.18    125.80 o 
   6  -7   7      170.61      166.62     50.40 o 
   7  -7   7      644.00      726.01     68.10 o 
   8  -7   7      940.12      842.88     61.79 o 
 -11  -6   7      421.23       -0.39     26.10 o 
 -10  -6   7       19.91       -0.70     26.39 o 
  -9  -6   7      846.72      974.23     99.39 o 
  -8  -6   7       30.06       34.02     35.14 o 
  -7  -6   7     1598.58     1664.79    288.21 o 
  -6  -6   7       75.53       86.01     40.76 o 
  -5  -6   7     2699.65     3386.90    376.88 o 
  -4  -6   7     1022.37     1138.22    116.33 o 
  -3  -6   7     2278.33     2226.96    125.55 o 
  -2  -6   7     4824.95     5147.62    524.60 o 
  -1  -6   7     2737.38     2947.80    103.22 o 
   0  -6   7     5159.62     5622.77    420.23 o 
   1  -6   7     1170.00      969.68    254.88 o 
   2  -6   7     5851.88     5624.32    149.20 o 
   3  -6   7      535.56      628.77     64.48 o 
   4  -6   7     2588.19     2394.70     78.68 o 
   5  -6   7       11.95      -21.51     25.89 o 
   6  -6   7     1699.91     1632.50     79.49 o 
   7  -6   7      240.94      214.97     45.43 o 
   8  -6   7      597.37      538.57     62.07 o 
 -11  -5   7       56.35       51.25    104.87 o 
 -10  -5   7      748.65      976.32     84.69 o 
  -9  -5   7       20.46       70.20     40.42 o 
  -8  -5   7     3371.62     3704.91    597.83 o 
  -7  -5   7       67.67      -32.63     32.63 o 
  -6  -5   7     2419.17     2501.52    366.67 o 
  -5  -5   7      426.27      659.47    105.87 o 
  -4  -5   7     5600.89     5614.37    484.49 o 
  -3  -5   7     6603.00     7400.69    594.84 o 
  -2  -5   7     2334.07     2374.38    139.49 o 
  -1  -5   7     7416.38     7850.32    496.70 o 
   0  -5   7      432.45      430.58     49.42 o 
   1  -5   7     5709.49     6325.46    453.36 o 
   2  -5   7      380.07      398.04     41.06 o 
   3  -5   7     4963.82     5085.20    110.99 o 
   4  -5   7      739.06      746.18     53.27 o 
   5  -5   7     5210.63     4958.50    139.00 o 
   6  -5   7       23.38       53.82     28.82 o 
   7  -5   7      850.24      845.05     63.62 o 
   8  -5   7      517.31      340.28    209.99 o 
 -12  -4   7       23.63       19.73     37.36 o 
 -11  -4   7      523.11      265.89    407.27 o 
 -10  -4   7      100.21      121.10     45.69 o 
  -9  -4   7     1464.56     2326.07    161.91 o 
  -8  -4   7      405.57      285.53     85.69 o 
  -7  -4   7     6285.38     6672.90    983.19 o 
  -6  -4   7      390.24      518.91     64.53 o 
  -5  -4   7     5205.23     5331.36    600.32 o 
  -4  -4   7     5153.68     5470.95    454.35 o 
  -3  -4   7     1462.23     1401.55    228.92 o 
  -2  -4   7     4841.40     4446.15    253.83 o 
  -1  -4   7     2869.37     3113.26    210.74 o 
   0  -4   7     5566.21     5411.20    155.44 o 
   1  -4   7      445.35      514.69     47.36 o 
   2  -4   7     8563.67     8497.17    177.89 o 
   3  -4   7      761.02      751.01     47.39 o 
   4  -4   7     5427.28     5331.44    117.60 o 
   5  -4   7     1370.54     1299.94    104.87 o 
   6  -4   7     1620.42     1490.47     70.25 o 
   7  -4   7      844.75      827.96     48.26 o 
   8  -4   7      380.81      189.14    215.47 o 
 -12  -3   7      577.88      370.34    270.02 o 
 -11  -3   7       55.23       78.87     46.83 o 
 -10  -3   7      699.97     1015.32    116.58 o 
  -9  -3   7      839.90      709.19     67.99 o 
  -8  -3   7     5086.19     5359.78    787.15 o 
  -7  -3   7      943.70      959.44     92.07 o 
  -6  -3   7     2149.94     2298.21    275.25 o 
  -5  -3   7     2105.66     2256.46    229.92 o 
  -4  -3   7     1995.14     1871.79    231.16 o 
  -3  -3   7     5150.32     5174.49    265.79 o 
  -2  -3   7     2123.92     1927.45    125.79 o 
  -1  -3   7     8306.48     8046.21    171.77 o 
   0  -3   7     4375.58     4382.84    121.55 o 
   1  -3   7     9240.14     8516.08    287.21 o 
   2  -3   7      448.98      473.02     43.73 o 
   3  -3   7     4942.98     4916.24    100.83 o 
   4  -3   7      804.25      832.59     57.93 o 
   5  -3   7     1538.68     1593.43     58.04 o 
   6  -3   7      662.08      597.22     37.98 o 
   7  -3   7      694.57      671.16     77.60 o 
   8  -3   7      441.23      280.83    202.27 o 
 -12  -2   7       35.41       52.83     36.98 o 
 -11  -2   7      910.38     1242.07    224.44 o 
 -10  -2   7       12.36        2.62     34.00 o 
  -9  -2   7     1809.69     2046.12    348.74 o 
  -8  -2   7      390.05      479.59     59.36 o 
  -7  -2   7     2847.11     2859.55    287.21 o 
  -6  -2   7      492.02      612.77    123.30 o 
  -5  -2   7     4985.44     5399.01    288.21 o 
  -4  -2   7     5712.31     5550.71    275.25 o 
  -3  -2   7     1362.24     1329.36    141.24 o 
  -2  -2   7    10816.06    10240.60    542.04 o 
  -1  -2   7     2637.72     2667.83    170.88 o 
   0  -2   7     2822.04     2399.94     86.54 o 
   1  -2   7       37.94      115.88     30.98 o 
   2  -2   7     9344.27     9215.44    167.68 o 
   3  -2   7     1000.94     1051.65     54.43 o 
   4  -2   7     4010.51     3790.19     95.01 o 
   5  -2   7      409.37      419.69     83.31 o 
   6  -2   7     1062.33     1287.54     88.23 o 
   7  -2   7      661.41      652.54     79.59 o 
   8  -2   7      235.21       10.19     46.47 o 
 -13  -1   7       38.11       87.00     51.56 o 
 -12  -1   7      576.69      739.09    104.12 o 
 -11  -1   7       46.89       81.38     37.69 o 
 -10  -1   7     2044.77     2178.92    208.99 o 
  -9  -1   7       28.36       28.85     23.69 o 
  -8  -1   7     3081.03     3037.57    284.22 o 
  -7  -1   7      564.44      703.44     53.22 o 
  -6  -1   7     1968.48     1917.17    160.92 o 
  -5  -1   7     2808.12     2698.62    263.05 o 
  -4  -1   7      739.86      755.41     41.97 o 
  -3  -1   7     4557.14     4382.51    215.97 o 
  -2  -1   7     1591.09     1607.79     88.43 o 
  -1  -1   7    10286.35     9692.54    165.03 o 
   0  -1   7      731.43      718.01     46.84 o 
   1  -1   7     6738.76     6581.65    254.58 o 
   2  -1   7       19.98       28.37     13.43 o 
   3  -1   7     5489.84     5599.89    105.46 o 
   4  -1   7      827.21      742.18     38.27 o 
   5  -1   7     2522.32     2408.42    122.21 o 
   6  -1   7      998.52      978.45    118.57 o 
   7  -1   7     1016.24      957.53     92.82 o 
   8  -1   7      479.37      556.45     87.87 o 
 -13   0   7      358.86      555.23     80.51 o 
 -12   0   7      118.53      104.56     48.43 o 
 -11   0   7     1586.53     1834.08    124.30 o 
 -10   0   7       10.18       48.03     39.82 o 
  -9   0   7     3195.30     3367.03    296.67 o 
  -8   0   7      533.06      562.17     37.64 o 
  -7   0   7      835.78      838.87    107.86 o 
  -6   0   7     4525.78     4700.62    388.09 o 
  -5   0   7    17861.76    18582.70    528.09 o 
  -4   0   7      266.24      227.70     28.16 o 
  -3   0   7     2849.03     2887.83    143.48 o 
  -2   0   7     6898.57     6619.44    115.89 o 
  -1   0   7     1670.26     1563.41     77.72 o 
   0   0   7    13008.52    12737.83    293.44 o 
   1   0   7       39.20       38.86     34.87 o 
   2   0   7     8110.76     7926.29    160.17 o 
   3   0   7       13.93       20.97     10.55 o 
   4   0   7     2388.81     2602.28    103.55 o 
   5   0   7      253.24      297.29     58.82 o 
   6   0   7     1400.37     1663.67    126.14 o 
   7   0   7      501.24      588.83    102.67 o 
   8   0   7      391.36      547.51     91.94 o 
 -13   1   7       78.33       82.02     32.34 o 
 -12   1   7      935.41     1142.51     75.23 o 
 -11   1   7        9.63       44.18     31.24 o 
 -10   1   7     2204.75     2302.86    106.12 o 
  -9   1   7       33.33       50.91     19.44 o 
  -8   1   7     2937.70     2963.38    183.09 o 
  -7   1   7     1446.54     1491.01    148.71 o 
  -6   1   7     6241.29     6393.72    355.96 o 
  -5   1   7     1869.08     1894.20    158.68 o 
  -4   1   7     3023.30     2935.91     64.99 o 
  -3   1   7     6849.13     6998.56    128.91 o 
  -2   1   7     2413.78     2500.17     78.22 o 
  -1   1   7    11702.78    11547.15    261.05 o 
   0   1   7      159.22      218.71     46.83 o 
   1   1   7     9768.53     9253.46    243.12 o 
   2   1   7       13.96        7.17      5.40 o 
   3   1   7     2486.20     2823.03    101.81 o 
   4   1   7     2752.65     2620.57    110.79 o 
   5   1   7     3272.71     3590.67    137.92 o 
   6   1   7      650.90      747.69     88.59 o 
   7   1   7      435.30      564.90     87.36 o 
 -13   2   7      382.27      431.66    122.77 o 
 -12   2   7       26.49       10.45     24.44 o 
 -11   2   7     1508.39     1606.93     57.01 o 
 -10   2   7      175.01       74.02     34.12 o 
  -9   2   7     3369.98     3571.78    269.03 o 
  -8   2   7     1235.92     1133.23     36.15 o 
  -7   2   7     3663.35     3574.41    272.26 o 
  -6   2   7     3336.58     3389.56    177.86 o 
  -5   2   7     1406.64     1468.13     48.39 o 
  -4   2   7     6500.30     6288.61    158.92 o 
  -3   2   7      376.56      239.84     29.76 o 
  -2   2   7     9602.28     9047.21    205.26 o 
  -1   2   7      334.71      268.53     45.83 o 
   0   2   7     6723.85     6071.50    175.36 o 
   1   2   7      420.27      390.16     11.75 o 
   2   2   7     8026.67     7522.94    163.63 o 
   3   2   7     1098.59     1243.57     94.45 o 
   4   2   7     3188.60     3229.84    126.35 o 
   5   2   7      709.11      727.13     83.65 o 
   6   2   7      822.19      775.66    149.71 o 
   7   2   7      526.61      615.85    163.91 o 
 -13   3   7      100.03       61.84     21.45 o 
 -12   3   7      591.00      678.35     61.46 o 
 -11   3   7      100.05       91.88     20.92 o 
 -10   3   7     2526.77     2846.62     62.04 o 
  -9   3   7      401.53      391.81     23.98 o 
  -8   3   7     3379.86     3281.20    246.86 o 
  -7   3   7     1679.91     1654.86     86.93 o 
  -6   3   7     2479.98     2474.13     80.71 o 
  -5   3   7     6015.89     5832.89     88.41 o 
  -4   3   7     2042.66     1931.00     68.25 o 
  -3   3   7    12155.06    11915.32    250.59 o 
  -2   3   7     2736.09     2305.15     89.18 o 
  -1   3   7     6176.82     5838.35    114.83 o 
   0   3   7      131.56      167.30     19.18 o 
   1   3   7     4607.55     4206.92     83.80 o 
   2   3   7      317.52      431.14     64.11 o 
   3   3   7     2864.10     3138.33    118.72 o 
   4   3   7      811.16      861.52     83.08 o 
   5   3   7     1068.41     1336.20    226.93 o 
   6   3   7      839.89      988.12    104.62 o 
   7   3   7      296.53      288.59     85.07 o 
 -13   4   7      484.05        0.00     32.88 o 
 -12   4   7        4.97       -5.94      9.02 o 
 -11   4   7     1375.21     1270.06    133.00 o 
 -10   4   7      187.23      141.69     14.52 o 
  -9   4   7     2365.21     2391.62     67.10 o 
  -8   4   7     1198.92     1261.12     28.22 o 
  -7   4   7     1769.83     1801.22     34.14 o 
  -6   4   7     1943.51     1941.65     62.03 o 
  -5   4   7     1465.18     1518.81     57.07 o 
  -4   4   7     4988.65     4830.13    100.48 o 
  -3   4   7     2993.87     2992.07     64.64 o 
  -2   4   7     6952.94     6939.88     92.82 o 
  -1   4   7       14.69       34.14     12.99 o 
   0   4   7     6727.93     6654.79     87.51 o 
   1   4   7       44.58       81.50     34.87 o 
   2   4   7     4026.07     4402.54    268.03 o 
   3   4   7      727.99      761.74    106.61 o 
   4   4   7     1620.72     1756.63    152.45 o 
   5   4   7      482.38      744.80    129.03 o 
   6   4   7       50.79       87.68     87.18 o 
 -13   5   7       88.99       -0.50     39.36 o 
 -12   5   7      963.24     1088.06    141.49 o 
 -11   5   7       50.98       -1.99     37.36 o 
 -10   5   7     1383.00     1666.46    136.51 o 
  -9   5   7      594.76      562.96    143.98 o 
  -8   5   7     2773.76     3162.52    177.61 o 
  -7   5   7      602.70      641.85     22.42 o 
  -6   5   7      791.04      827.36     42.39 o 
  -5   5   7     3487.64     3575.36     73.79 o 
  -4   5   7     1888.47     1765.45     38.60 o 
  -3   5   7     3691.76     3686.61     61.08 o 
  -2   5   7     1597.22     1529.60     40.20 o 
  -1   5   7     6862.86     6889.69    105.73 o 
   0   5   7       69.78       82.23     23.93 o 
   1   5   7     4789.30     5234.03    194.30 o 
   2   5   7      531.27      511.15    145.97 o 
   3   5   7     2212.52     2415.74    165.40 o 
   4   5   7      268.51      343.26    163.91 o 
   5   5   7      859.43     1077.59    152.45 o 
   6   5   7      211.95      276.00    119.57 o 
 -13   6   7      459.45        7.47     57.29 o 
 -12   6   7        1.29       -6.97     50.82 o 
 -11   6   7     1138.76     1210.11    144.48 o 
 -10   6   7      343.71      333.29    150.95 o 
  -9   6   7     3714.09     4202.77    293.93 o 
  -8   6   7       75.89      130.03     61.28 o 
  -7   6   7      900.61      944.35     17.45 o 
  -6   6   7     1591.31     1661.59     46.29 o 
  -5   6   7     1986.40     2007.76     44.06 o 
  -4   6   7     4295.98     4387.40     86.47 o 
  -3   6   7      757.55      817.79     45.03 o 
  -2   6   7     4874.52     4783.71     78.37 o 
  -1   6   7       75.05       88.32     20.64 o 
   0   6   7     3245.66     3299.77     89.51 o 
   1   6   7       24.79      -10.96     36.87 o 
   2   6   7     2475.42     2817.29    248.10 o 
   3   6   7      949.19      904.72    123.55 o 
   4   6   7     1847.39     2296.68    186.32 o 
   5   6   7      387.82      486.24    132.02 o 
 -12   7   7      714.71        2.49     49.82 o 
 -11   7   7      101.98       13.45     89.67 o 
 -10   7   7      846.86      996.89    209.24 o 
  -9   7   7     1217.85     1204.63    129.53 o 
  -8   7   7     2699.90     2972.23    248.10 o 
  -7   7   7     1901.79     2099.67     36.23 o 
  -6   7   7     1452.45     1383.64     50.93 o 
  -5   7   7     3366.08     3577.08     63.81 o 
  -4   7   7      552.73      552.37     27.67 o 
  -3   7   7     3027.90     3044.66     81.33 o 
  -2   7   7       14.75       35.82     24.59 o 
  -1   7   7     2082.58     2199.71     90.92 o 
   0   7   7        6.05       43.84     43.34 o 
   1   7   7     3105.50     3263.67    166.40 o 
   2   7   7       46.61       42.35     55.30 o 
   3   7   7     1237.40     1408.40    149.46 o 
   4   7   7      925.90      990.41    149.96 o 
 -12   8   7        2.21        2.49     80.71 o 
 -11   8   7      465.97      525.60    125.05 o 
 -10   8   7       95.88      140.49     83.20 o 
  -9   8   7     1376.99     1563.83    147.96 o 
  -8   8   7      724.84      686.01    168.39 o 
  -7   8   7     1558.33     1446.32     89.70 o 
  -6   8   7     2838.16     3051.49     81.01 o 
  -5   8   7      588.76      637.08     34.44 o 
  -4   8   7     2954.80     2856.70     59.27 o 
  -3   8   7      168.19      194.70     33.50 o 
  -2   8   7     2804.19     2918.86     91.27 o 
  -1   8   7        0.05       13.46     20.25 o 
   0   8   7     1835.36     1845.81    121.06 o 
   1   8   7       19.23       50.82     53.81 o 
   2   8   7      986.35     1097.02    128.53 o 
   3   8   7      394.46      462.32    182.84 o 
 -12   9   7      250.53       -2.49     53.81 o 
 -11   9   7       63.10      -18.43     67.26 o 
 -10   9   7      683.96      755.26    138.00 o 
  -9   9   7      321.92      271.02     94.66 o 
  -8   9   7     1654.54     1596.21    148.96 o 
  -7   9   7      765.79      685.78     26.94 o 
  -6   9   7     1658.76     1573.50     48.41 o 
  -5   9   7     1590.35     1742.50     55.38 o 
  -4   9   7      177.97      134.54     28.78 o 
  -3   9   7     3756.20     4195.53    102.86 o 
  -2   9   7        1.29       -8.99     19.22 o 
  -1   9   7     1458.28     1578.28    166.40 o 
   0   9   7       50.16       54.80     53.31 o 
   1   9   7     1283.24     1219.58    129.53 o 
   2   9   7      251.66      359.70    102.13 o 
   3   9   7      750.33      914.19    147.47 o 
 -11  10   7      472.12      576.41    145.47 o 
 -10  10   7      156.72      224.69    103.13 o 
  -9  10   7     1037.23     1257.94    154.44 o 
  -8  10   7      644.85      765.23    122.56 o 
  -7  10   7      715.59      672.62     54.15 o 
  -6  10   7      698.89      716.62     32.03 o 
  -5  10   7       51.64       87.30     30.12 o 
  -4  10   7     2975.35     3148.94     82.96 o 
  -3  10   7      289.05      298.24     42.16 o 
  -2  10   7     1155.43     1324.84     99.64 o 
  -1  10   7        1.07       26.40     70.25 o 
   0  10   7      972.72     1054.18    186.32 o 
   1  10   7      116.23        5.98     44.84 o 
 -10  11   7      694.77      805.08    155.93 o 
  -9  11   7      299.71      268.03    107.11 o 
  -8  11   7      549.63      590.86    119.57 o 
  -7  11   7      547.23      700.96    185.83 o 
  -6  11   7      385.28      409.86     31.18 o 
  -5  11   7      481.45      598.61     42.86 o 
  -4  11   7      314.63      386.39     37.78 o 
  -3  11   7     1442.73     1661.84     79.20 o 
  -2  11   7       60.36       72.74     52.81 o 
  -1  11   7     1278.52     1327.19    199.78 o 
   0  11   7      120.07        0.50     50.32 o 
  -8  12   7      581.98      616.27    128.53 o 
  -7  12   7      257.08       -7.47     76.72 o 
  -6  12   7      726.16      716.18    190.40 o 
  -5  12   7      110.43      126.86     31.23 o 
  -4  12   7      663.64      731.46     60.25 o 
  -3  12   7       35.12       27.90     40.35 o 
  -2  12   7      756.65      930.63    106.12 o 
  -3 -13   8       92.88       26.14     37.75 o 
  -2 -13   8      537.39      294.59    254.85 o 
  -1 -13   8       29.56        0.61     29.76 o 
   0 -13   8      971.37      892.27    345.23 o 
   1 -13   8       56.91       14.14     41.05 o 
   2 -13   8      499.11      137.48    158.05 o 
   3 -13   8       95.06       -9.99     55.20 o 
  -5 -12   8      485.58      212.62    254.58 o 
  -4 -12   8      206.56       50.25    110.60 o 
  -3 -12   8      311.94      102.47    150.15 o 
  -2 -12   8        2.36       13.42     25.82 o 
  -1 -12   8     1154.64     1075.52    323.18 o 
   0 -12   8       14.64      -31.53     45.63 o 
   1 -12   8     1521.30     1593.42     99.22 o 
   2 -12   8      115.32      126.04     49.27 o 
   3 -12   8      603.15      583.39    167.80 o 
   4 -12   8      140.57       80.00     44.28 o 
  -6 -11   8      326.41       -4.98     65.76 o 
  -5 -11   8      243.26       76.43    103.13 o 
  -4 -11   8      487.14       -1.96     48.23 o 
  -3 -11   8      241.60       56.10    111.60 o 
  -2 -11   8      607.42      325.78    473.28 o 
  -1 -11   8      386.13      206.27     55.46 o 
   0 -11   8     2031.67     2448.38    145.78 o 
   1 -11   8       17.47       79.31     48.75 o 
   2 -11   8     1682.06     1967.64    101.09 o 
   3 -11   8      454.12      378.58    125.42 o 
   4 -11   8      983.13     1084.89     87.50 o 
   5 -11   8      276.12      203.95     86.38 o 
  -7 -10   8      197.36       -2.67     33.32 o 
  -6 -10   8      345.76      141.61    143.98 o 
  -5 -10   8      853.81     1193.01    329.56 o 
  -4 -10   8      124.94       61.38     79.46 o 
  -3 -10   8     1678.49     1795.13    154.19 o 
  -2 -10   8      305.53      247.64     66.63 o 
  -1 -10   8     2690.72     2750.10    854.02 o 
   0 -10   8       11.75       42.84     40.91 o 
   1 -10   8     1910.48     2119.86    121.78 o 
   2 -10   8      693.42      762.70     67.33 o 
   3 -10   8     1328.34     1542.21     89.29 o 
   4 -10   8      760.76      765.10     77.51 o 
   5 -10   8      513.41      458.06     59.43 o 
   6 -10   8      719.05      385.04    234.15 o 
  -7  -9   8      452.05        3.53     43.83 o 
  -6  -9   8     1137.68      901.74    837.96 o 
  -5  -9   8      284.17      200.09     80.00 o 
  -4  -9   8     1668.27     1954.41    142.30 o 
  -3  -9   8      114.27       96.63     64.15 o 
  -2  -9   8     2865.54     3156.93    478.76 o 
  -1  -9   8      124.14      114.45     60.48 o 
   0  -9   8     3495.89     3834.89    148.42 o 
   1  -9   8     2556.50     2540.76    121.76 o 
   2  -9   8     2486.97     2631.05     99.30 o 
   3  -9   8      761.15      828.10     63.99 o 
   4  -9   8      757.29      757.64     63.13 o 
   5  -9   8      667.29      620.89     76.28 o 
   6  -9   8      234.83      256.42     62.84 o 
   7  -9   8      695.70      400.80    318.35 o 
  -9  -8   8      514.76        1.64     30.39 o 
  -8  -8   8      370.43        0.44     28.58 o 
  -7  -8   8      823.23      195.79    363.68 o 
  -6  -8   8      541.44      486.99     75.19 o 
  -5  -8   8     1666.84     1898.94    124.80 o 
  -4  -8   8       30.05      132.65     59.29 o 
  -3  -8   8     3773.23     3689.61    497.95 o 
  -2  -8   8      196.30      199.32     92.50 o 
  -1  -8   8     5338.82     5892.62    452.11 o 
   0  -8   8      214.08      250.91     70.75 o 
   1  -8   8     3403.21     3724.03    122.01 o 
   2  -8   8     1094.07     1117.66     74.44 o 
   3  -8   8      759.53      844.21     69.30 o 
   4  -8   8     1198.31     1256.81     69.05 o 
   5  -8   8      259.37      311.36     63.41 o 
   6  -8   8      820.19      715.88     95.95 o 
   7  -8   8      173.85      192.59     61.51 o 
 -10  -7   8      175.18       11.46     73.73 o 
  -9  -7   8      238.06        8.97     66.26 o 
  -8  -7   8      480.65      212.69    323.33 o 
  -7  -7   8      816.02      869.03    208.00 o 
  -6  -7   8      794.49     1001.68    119.32 o 
  -5  -7   8      259.06      355.26     93.66 o 
  -4  -7   8     2628.59     2641.92    266.04 o 
  -3  -7   8       69.87       95.49     44.96 o 
  -2  -7   8     5101.59     5986.40    367.17 o 
  -1  -7   8      323.65      324.42     72.72 o 
   0  -7   8     4740.92     5059.65    269.02 o 
   1  -7   8     1096.57     1249.00     66.75 o 
   2  -7   8     1994.99     2115.49     87.01 o 
   3  -7   8     1088.20     1077.51     80.23 o 
   4  -7   8     1266.82     1321.33    108.59 o 
   5  -7   8     1580.82     1632.10     86.49 o 
   6  -7   8      258.29      295.37     59.99 o 
   7  -7   8      482.79      531.41     66.54 o 
 -11  -6   8      123.08        1.00     52.31 o 
 -10  -6   8      314.19        5.48     60.28 o 
  -9  -6   8      237.41       46.91    104.62 o 
  -8  -6   8      335.94      417.27     81.70 o 
  -7  -6   8      665.43      961.76     90.92 o 
  -6  -6   8     1619.94     1655.64    107.38 o 
  -5  -6   8      674.68      798.25     92.39 o 
  -4  -6   8       45.39       28.26     32.36 o 
  -3  -6   8     5756.97     6621.47    743.31 o 
  -2  -6   8       57.41      144.69     71.82 o 
  -1  -6   8     6869.85     7509.66    507.41 o 
   0  -6   8      390.97      481.43     67.01 o 
   1  -6   8     1858.19     1796.88    527.73 o 
   2  -6   8      800.10      849.34     88.68 o 
   3  -6   8     2095.47     2185.36     84.60 o 
   4  -6   8     1764.97     1639.60     92.17 o 
   5  -6   8     2410.69     2296.68    118.14 o 
   6  -6   8     1143.72     1185.49     82.66 o 
   7  -6   8      352.54      211.14    131.27 o 
 -11  -5   8      644.41      197.28    394.07 o 
 -10  -5   8      325.13       98.01    214.47 o 
  -9  -5   8      325.55      328.14     61.76 o 
  -8  -5   8     1272.27     1180.47    270.77 o 
  -7  -5   8     2648.53     2626.83    284.47 o 
  -6  -5   8     2110.68     2459.34    374.89 o 
  -5  -5   8      993.91      959.97    124.55 o 
  -4  -5   8     3779.34     4383.64    463.07 o 
  -3  -5   8       43.73       66.64     35.16 o 
  -2  -5   8     6285.75     6471.94    392.33 o 
  -1  -5   8      152.84      224.08     55.69 o 
   0  -5   8     5544.58     5726.51    149.01 o 
   1  -5   8      641.02      776.60     80.70 o 
   2  -5   8     2637.38     2389.24     72.12 o 
   3  -5   8     1028.14     1062.76     71.41 o 
   4  -5   8     1645.87     1588.54     72.96 o 
   5  -5   8     1330.53     1361.01    118.32 o 
   6  -5   8      770.36      830.08     95.16 o 
   7  -5   8     2206.24     2148.71     78.08 o 
   8  -5   8       11.10        2.82     30.70 o 
 -12  -4   8      510.34      247.32    428.45 o 
 -11  -4   8      116.94       49.14    121.81 o 
 -10  -4   8      460.23      771.57    152.20 o 
  -9  -4   8      982.14      983.07    203.01 o 
  -8  -4   8      807.55      963.60     69.55 o 
  -7  -4   8     4314.12     4107.56    484.25 o 
  -6  -4   8     1024.64     1126.03     69.05 o 
  -5  -4   8     4627.62     4943.27    524.85 o 
  -4  -4   8      248.99      201.56     43.34 o 
  -3  -4   8     6215.38     6613.03    479.51 o 
  -2  -4   8       76.29      120.97     38.07 o 
  -1  -4   8     6755.73     6573.04    274.01 o 
   0  -4   8       38.80       32.99     36.14 o 
   1  -4   8     4288.75     4121.29    171.36 o 
   2  -4   8     1188.25     1191.31     67.56 o 
   3  -4   8     3392.37     3360.60    114.10 o 
   4  -4   8     3091.12     2794.35    107.32 o 
   5  -4   8      521.59      484.61     43.88 o 
   6  -4   8     1493.70     1293.53    112.84 o 
   7  -4   8      109.17       61.91     27.53 o 
   8  -4   8      944.76      906.27    554.24 o 
 -12  -3   8       88.77       21.58     43.59 o 
 -11  -3   8      640.28      819.16    148.71 o 
 -10  -3   8      184.77      312.87     90.17 o 
  -9  -3   8      984.22     1236.21    109.85 o 
  -8  -3   8     1820.21     2156.88    202.77 o 
  -7  -3   8     1451.54     1537.74    113.34 o 
  -6  -3   8     4628.85     4948.71    533.07 o 
  -5  -3   8       29.78       23.50     25.07 o 
  -4  -3   8     5984.19     6294.54    308.88 o 
  -3  -3   8      455.18      543.89     59.60 o 
  -2  -3   8    11238.26    11232.57    659.86 o 
  -1  -3   8      242.27      256.50     69.04 o 
   0  -3   8     6924.44     6579.26    146.53 o 
   1  -3   8     2280.32     2235.96    101.84 o 
   2  -3   8     4305.48     4264.74     97.63 o 
   3  -3   8     3394.72     3341.40     84.48 o 
   4  -3   8      752.72      755.19     59.78 o 
   5  -3   8     1868.20     1803.26    171.13 o 
   6  -3   8      204.27      224.06     41.96 o 
   7  -3   8      912.28     1157.31     98.79 o 
   8  -3   8       12.89        4.21     33.99 o 
 -12  -2   8      433.52      524.50     73.48 o 
 -11  -2   8       74.73       92.92     40.08 o 
 -10  -2   8      695.48     1049.93     86.24 o 
  -9  -2   8      782.62      843.62     60.15 o 
  -8  -2   8     2244.77     2468.26    275.00 o 
  -7  -2   8     4579.52     4668.96    459.83 o 
  -6  -2   8      468.12      372.25    109.35 o 
  -5  -2   8     5795.72     5682.67    441.65 o 
  -4  -2   8      137.27      170.82     35.39 o 
  -3  -2   8     6202.84     5535.75    288.95 o 
  -2  -2   8     1679.31     1838.30     70.77 o 
  -1  -2   8     9526.80     8984.59    218.21 o 
   0  -2   8     2262.99     2170.14     79.26 o 
   1  -2   8     6674.76     6200.22    140.61 o 
   2  -2   8     5232.32     4832.84    117.18 o 
   3  -2   8     1465.73     1640.24     80.37 o 
   4  -2   8     2441.66     2340.21     78.61 o 
   5  -2   8      144.67      220.86     37.61 o 
   6  -2   8     1689.72     1824.99    130.82 o 
   7  -2   8       13.65       54.44     80.30 o 
 -13  -1   8      537.62      590.74     85.59 o 
 -12  -1   8      115.54       54.32     46.00 o 
 -11  -1   8      840.71     1081.30     88.68 o 
 -10  -1   8      443.00      707.34    140.74 o 
  -9  -1   8     1086.42     1342.34    138.00 o 
  -8  -1   8     2132.70     2182.65    269.27 o 
  -7  -1   8      362.85      378.71     45.71 o 
  -6  -1   8     7361.44     7620.61    295.93 o 
  -5  -1   8      940.67      906.41     52.06 o 
  -4  -1   8     6508.25     6235.70    231.16 o 
  -3  -1   8      114.54      158.79     33.88 o 
  -2  -1   8     5826.51     5475.56    156.37 o 
  -1  -1   8       40.30       75.81     28.70 o 
   0  -1   8     9537.01     9166.08    194.14 o 
   1  -1   8     1314.75     1173.75     95.16 o 
   2  -1   8     5169.80     5275.52    159.17 o 
   3  -1   8     4133.27     4116.93     98.54 o 
   4  -1   8      499.51      504.89     41.60 o 
   5  -1   8     1430.09     1158.30    126.04 o 
   6  -1   8       89.12      205.49     61.82 o 
   7  -1   8      939.20     1111.04    105.86 o 
 -13   0   8       63.71       99.88     51.47 o 
 -12   0   8      582.11      679.97     61.66 o 
 -11   0   8      288.55      344.00     56.55 o 
 -10   0   8     1438.75     1550.12     94.41 o 
  -9   0   8     1548.08     1758.17    169.14 o 
  -8   0   8     1111.88     1111.49    122.56 o 
  -7   0   8     6411.55     6580.05    290.20 o 
  -6   0   8     2138.94     2084.67    133.27 o 
  -5   0   8     2526.92     2583.89    134.76 o 
  -4   0   8       25.05       56.30     22.90 o 
  -3   0   8     4853.83     4496.03    225.93 o 
  -2   0   8      217.09      234.57     33.29 o 
  -1   0   8     9213.63     8423.40    173.21 o 
   0   0   8      737.26      566.95     69.75 o 
   1   0   8     5815.26     5372.53    187.32 o 
   2   0   8     2153.07     2327.81     60.28 o 
   3   0   8     1033.94      965.73     94.91 o 
   4   0   8     3067.31     3352.04    150.09 o 
   5   0   8      292.53      405.33     69.93 o 
   6   0   8     1455.15     1538.12    149.71 o 
   7   0   8        0.81       -1.33     30.99 o 
 -13   1   8      469.91      508.42    154.35 o 
 -12   1   8      185.11      174.51     52.06 o 
 -11   1   8      817.25     1022.98     56.53 o 
 -10   1   8      862.11     1099.00    126.79 o 
  -9   1   8     1262.66     1406.50     64.83 o 
  -8   1   8     1787.28     1848.15     65.26 o 
  -7   1   8       77.99      401.33     32.53 o 
  -6   1   8     4683.45     5038.87    138.00 o 
  -5   1   8      737.59      703.44     39.25 o 
  -4   1   8     9153.81     8891.75    283.22 o 
  -3   1   8     1447.92     1375.48     61.39 o 
  -2   1   8     5936.70     5630.59    263.79 o 
  -1   1   8      380.14      348.24     90.17 o 
   0   1   8     4423.15     4132.52    215.72 o 
   1   1   8     1940.89     1834.35    115.58 o 
   2   1   8      861.71      679.80     31.14 o 
   3   1   8     5907.01     5844.01    162.72 o 
   4   1   8     2030.45     1922.44    107.80 o 
   5   1   8     1392.37     1373.74    104.97 o 
   6   1   8      166.57      244.94     88.41 o 
   7   1   8     1013.54     1086.32    489.73 o 
 -13   2   8       49.56       26.96     25.18 o 
 -12   2   8      244.52      250.09     72.45 o 
 -11   2   8      745.14      855.88     70.98 o 
 -10   2   8     1018.13     1150.57     73.62 o 
  -9   2   8     1798.20     1824.22    147.71 o 
  -8   2   8     1365.71     1280.78     43.30 o 
  -7   2   8     4786.78     4986.26     92.05 o 
  -6   2   8      262.72      289.47     30.64 o 
  -5   2   8     5925.85     5638.63    118.07 o 
  -4   2   8      357.20      381.47     30.79 o 
  -3   2   8     4887.22     4486.34    166.40 o 
  -2   2   8      606.72      493.71     57.79 o 
  -1   2   8     6081.97     5757.63    232.66 o 
   0   2   8      156.01      219.70     90.17 o 
   1   2   8     2980.09     2637.44     68.25 o 
   2   2   8     1987.47     1950.32    108.26 o 
   3   2   8     1045.01     1014.66    125.54 o 
   4   2   8     1631.93     1550.78    103.56 o 
   5   2   8      245.51      417.23     77.81 o 
   6   2   8     1095.51     1192.00    157.93 o 
 -13   3   8      439.84      360.51    123.72 o 
 -12   3   8       16.46       10.97     15.10 o 
 -11   3   8      976.19     1096.66     63.03 o 
 -10   3   8      937.27     1019.06     43.38 o 
  -9   3   8     1009.18     1019.25     51.95 o 
  -8   3   8     3280.48     3210.62     99.89 o 
  -7   3   8      219.61      157.53     22.93 o 
  -6   3   8     5977.85     5686.77     93.61 o 
  -5   3   8      134.39      172.25     27.15 o 
  -4   3   8     8214.95     8000.01    188.82 o 
  -3   3   8        9.09       22.42     25.91 o 
  -2   3   8     1925.61     1995.27    138.50 o 
  -1   3   8      674.66      590.80     61.28 o 
   0   3   8     4661.32     4503.94    137.09 o 
   1   3   8     2200.40     2351.74    142.73 o 
   2   3   8     1869.81     1952.47     96.88 o 
   3   3   8     2170.91     2257.64    113.43 o 
   4   3   8      107.47      147.98     79.21 o 
   5   3   8     1265.92     1294.31    182.62 o 
   6   3   8        1.21      -13.15     51.31 o 
 -13   4   8       33.89        1.00     65.76 o 
 -12   4   8      483.05      462.55    114.67 o 
 -11   4   8      588.43      526.39    142.62 o 
 -10   4   8     1038.08     1069.55     41.18 o 
  -9   4   8     1799.10     1739.35     95.78 o 
  -8   4   8      825.74      746.94     27.64 o 
  -7   4   8     1984.14     1933.35     87.16 o 
  -6   4   8        6.68       13.76     18.43 o 
  -5   4   8     5533.65     5237.54    100.84 o 
  -4   4   8      585.57      542.79     44.51 o 
  -3   4   8     3706.22     3670.73     91.53 o 
  -2   4   8      955.31      972.51     61.40 o 
  -1   4   8     5702.81     5531.98     83.57 o 
   0   4   8     1564.12     1602.93     44.20 o 
   1   4   8     2920.73     2637.94    121.21 o 
   2   4   8     2334.50     2565.31    110.08 o 
   3   4   8      406.64      321.78     66.20 o 
   4   4   8     1821.09     2019.92    148.62 o 
   5   4   8      115.41      174.29     70.98 o 
 -13   5   8      456.72        0.00     38.36 o 
 -12   5   8      121.50        1.00     37.86 o 
 -11   5   8      680.01        0.50     56.30 o 
 -10   5   8     1228.85      943.90    174.62 o 
  -9   5   8      843.88      849.16     33.15 o 
  -8   5   8     3650.39     3483.51     75.73 o 
  -7   5   8      815.79      802.83     47.21 o 
  -6   5   8     2471.83     2394.90     75.17 o 
  -5   5   8       26.85       32.20     24.47 o 
  -4   5   8     5140.81     4989.31     84.39 o 
  -3   5   8      289.54      406.08     36.29 o 
  -2   5   8     4233.25     4236.58     82.29 o 
  -1   5   8     1142.54     1369.59     53.61 o 
   0   5   8     2463.81     2559.27     92.66 o 
   1   5   8     2261.69     2387.18    146.72 o 
   2   5   8      892.96      810.51     80.31 o 
   3   5   8     1879.83     1966.15    134.26 o 
   4   5   8      127.86      186.28     69.02 o 
   5   5   8     1322.56     1490.03    134.22 o 
 -13   6   8       81.32       -5.48     55.30 o 
 -12   6   8      793.78     1072.61    153.94 o 
 -11   6   8      585.90       -0.50     35.37 o 
 -10   6   8      294.70      373.15     99.14 o 
  -9   6   8     1936.13     2062.53    155.44 o 
  -8   6   8      133.08      184.00     14.17 o 
  -7   6   8     4204.24     4347.81     69.48 o 
  -6   6   8      103.65      166.50     39.95 o 
  -5   6   8     2963.66     3206.57     72.44 o 
  -4   6   8      164.03      172.22     24.25 o 
  -3   6   8     4476.86     4352.45     77.82 o 
  -2   6   8      373.72      422.95     40.26 o 
  -1   6   8     3173.78     3237.24     82.51 o 
   0   6   8     2504.10     2641.25     53.17 o 
   1   6   8     1131.90     1227.28     85.88 o 
   2   6   8     1093.86     1314.24    134.01 o 
   3   6   8       48.07       32.88     64.77 o 
   4   6   8     1288.43     1746.67    185.83 o 
 -12   7   8      371.84        1.49     47.83 o 
 -11   7   8      303.07      365.18    108.61 o 
 -10   7   8      978.84     1027.78    137.00 o 
  -9   7   8       17.08       18.43     48.82 o 
  -8   7   8     2052.87     2430.69    155.44 o 
  -7   7   8      115.62      121.97     14.40 o 
  -6   7   8     2555.97     2615.24     54.67 o 
  -5   7   8        1.57       24.17     15.86 o 
  -4   7   8     2607.82     2692.73     74.85 o 
  -3   7   8      595.39      693.79     40.74 o 
  -2   7   8     2678.74     2723.42     68.58 o 
  -1   7   8      801.13      917.80     48.65 o 
   0   7   8     1605.50     1643.54    120.06 o 
   1   7   8      657.11      605.31    102.13 o 
   2   7   8      155.17      206.75     86.69 o 
   3   7   8     1124.28     1340.64    254.08 o 
 -12   8   8      253.03       -2.49     52.31 o 
 -11   8   8      325.23      455.85    126.54 o 
 -10   8   8      149.88      234.15     96.65 o 
  -9   8   8      700.40      913.19    124.05 o 
  -8   8   8      178.91      242.12     80.21 o 
  -7   8   8     1916.50     1959.81     66.13 o 
  -6   8   8        5.22       -2.31      7.33 o 
  -5   8   8     2335.39     2267.36     57.22 o 
  -4   8   8      535.93      546.83     33.68 o 
  -3   8   8     1892.80     1913.27     56.43 o 
  -2   8   8     1045.54     1081.51     46.76 o 
  -1   8   8     1127.64     1133.74     52.34 o 
   0   8   8      651.52      748.29     99.14 o 
   1   8   8      496.59      442.40    155.44 o 
   2   8   8      993.86     1155.31    141.99 o 
   3   8   8       97.80      158.43     95.16 o 
 -11   9   8      104.78      179.85    105.12 o 
 -10   9   8      595.60      706.44    135.01 o 
  -9   9   8      348.53      401.05    107.11 o 
  -8   9   8     1290.82     1462.70    144.97 o 
  -7   9   8      127.70      126.70     31.67 o 
  -6   9   8     1471.35     1563.21     41.24 o 
  -5   9   8      528.75      613.44     35.83 o 
  -4   9   8     2472.49     2539.73     79.31 o 
  -3   9   8      329.31      319.00     42.51 o 
  -2   9   8      740.95      928.67     47.03 o 
  -1   9   8      716.06      752.77     90.17 o 
   0   9   8      524.12      388.09     85.69 o 
   1   9   8      358.04       -1.99     61.28 o 
   2   9   8      252.80      360.19    111.60 o 
 -10  10   8       93.52      176.36    101.63 o 
  -9  10   8      646.74      787.15    135.51 o 
  -8  10   8      212.40      327.31     98.14 o 
  -7  10   8     1907.43     1760.85     50.27 o 
  -6  10   8       12.09       35.10     30.47 o 
  -5  10   8     2581.62     2596.56     64.45 o 
  -4  10   8      112.64      168.42     37.58 o 
  -3  10   8      400.87      416.18     39.24 o 
  -2  10   8      329.18      387.97     47.00 o 
  -1  10   8      425.85      412.50     85.69 o 
   0  10   8      308.88        7.47     43.84 o 
  -9  11   8      174.53      220.70    103.13 o 
  -8  11   8      849.81     1028.27    143.48 o 
  -7  11   8        2.82       -4.48     66.76 o 
  -6  11   8     1327.45     1513.18    103.73 o 
  -5  11   8      133.81      101.02     30.27 o 
  -4  11   8     1170.20     1296.03     64.35 o 
  -3  11   8      367.65      344.75     45.91 o 
  -2  11   8      472.88      512.64     87.18 o 
  -1  11   8      381.57       10.46     45.34 o 
  -7  12   8      764.45      956.53    132.02 o 
  -6  12   8        0.87       21.42     51.81 o 
  -5  12   8      590.73      560.75    165.52 o 
  -4  12   8      151.97      197.99     41.69 o 
  -1 -13   9      385.28       20.31     53.22 o 
   0 -13   9      524.85       10.65     44.06 o 
  -4 -12   9      858.80      466.03    486.99 o 
  -3 -12   9       40.50       -7.54     50.19 o 
  -2 -12   9      732.47      231.41    277.54 o 
  -1 -12   9      539.85      167.73    217.20 o 
   0 -12   9      426.19       -2.53     31.90 o 
   1 -12   9      354.20      -19.59     36.79 o 
   2 -12   9      305.07       90.64    109.67 o 
   3 -12   9      577.35        3.49     37.79 o 
  -6 -11   9       13.53      -23.86     52.75 o 
  -5 -11   9      839.09      259.59    582.39 o 
  -4 -11   9        2.65      -30.28     55.05 o 
  -3 -11   9      995.87     1227.46    183.83 o 
  -2 -11   9      320.81      206.22    224.69 o 
  -1 -11   9      749.62      917.59    312.14 o 
   0 -11   9      534.31      155.11    171.48 o 
   1 -11   9      849.74      379.61    281.00 o 
   2 -11   9      888.26      972.40    278.67 o 
   3 -11   9      138.53       44.46     43.55 o 
   4 -11   9     1217.11     1338.11     92.46 o 
  -7 -10   9        6.03        0.05     35.33 o 
  -6 -10   9      682.71       10.45     43.62 o 
  -5 -10   9       64.73        6.64     51.12 o 
  -4 -10   9     1052.79      631.73    592.10 o 
  -3 -10   9      121.81       97.72    113.34 o 
  -2 -10   9     1348.63     1399.58    120.56 o 
  -1 -10   9      332.63      372.56     79.06 o 
   0 -10   9     1087.98     1079.78     85.33 o 
   1 -10   9     1038.86     1137.19     84.53 o 
   2 -10   9      378.59      430.05     71.38 o 
   3 -10   9     1640.33     1734.12    123.32 o 
   4 -10   9       17.68        4.58     24.92 o 
   5 -10   9      945.94      999.42    306.73 o 
  -8  -9   9      112.24       -2.99     59.29 o 
  -7  -9   9      734.29        2.56     34.62 o 
  -6  -9   9       81.99       -3.64     40.93 o 
  -5  -9   9     1040.06     1221.87    108.40 o 
  -4  -9   9      127.67      207.79     65.61 o 
  -3  -9   9     1390.34     1608.70    211.23 o 
  -2  -9   9      220.52      299.51     68.71 o 
  -1  -9   9     1042.41     1306.18    129.03 o 
   0  -9   9      930.33     1010.49     85.39 o 
   1  -9   9     2066.79     2235.47    119.17 o 
   2  -9   9      910.23      995.58     73.33 o 
   3  -9   9      259.82      310.16     58.40 o 
   4  -9   9     1177.66     1318.61     95.38 o 
   5  -9   9       11.49      -16.80     28.45 o 
   6  -9   9      838.00      408.49    334.04 o 
  -9  -8   9      205.90       -0.39     31.24 o 
  -8  -8   9      989.68     1151.26    110.74 o 
  -7  -8   9       76.01       22.35     33.83 o 
  -6  -8   9     1414.36     1910.20    288.21 o 
  -5  -8   9      373.10      351.61     71.44 o 
  -4  -8   9      800.46      930.16    189.06 o 
  -3  -8   9      497.63      479.47    125.54 o 
  -2  -8   9     2065.74     2546.54    340.52 o 
  -1  -8   9      132.89      192.98     57.91 o 
   0  -8   9     1384.34     1718.78    112.34 o 
   1  -8   9     3428.53     3756.23    116.28 o 
   2  -8   9      401.23      432.38     62.03 o 
   3  -8   9     1581.90     1641.17     93.50 o 
   4  -8   9       12.39       24.61     31.61 o 
   5  -8   9     1378.45     1424.64     97.59 o 
   6  -8   9        5.10       -2.10     32.87 o 
 -10  -7   9      217.60        7.97     66.76 o 
  -9  -7   9     1198.87     1610.66    198.28 o 
  -8  -7   9        6.85        7.83     26.67 o 
  -7  -7   9     1581.65     1828.00    357.21 o 
  -6  -7   9        8.99        4.32     34.45 o 
  -5  -7   9      853.08      807.02    131.52 o 
  -4  -7   9      300.65      345.37     71.99 o 
  -3  -7   9     2123.19     2533.22    123.31 o 
  -2  -7   9     1195.01     1366.48     96.85 o 
  -1  -7   9     3455.17     3921.71    148.84 o 
   0  -7   9     3866.94     4325.35    194.79 o 
   1  -7   9     1197.02     1352.43     74.35 o 
   2  -7   9     4085.82     4095.59    113.96 o 
   3  -7   9        9.85       22.54     58.21 o 
   4  -7   9     1365.32     1500.84    104.44 o 
   5  -7   9       14.45       -9.53     37.26 o 
   6  -7   9     1230.53     1061.40     82.38 o 
 -10  -6   9      558.78        4.98     57.29 o 
  -9  -6   9       94.05       24.91     50.32 o 
  -8  -6   9     1453.73     1480.67    365.18 o 
  -7  -6   9        3.16        8.88     28.63 o 
  -6  -6   9     5111.97     4816.71    655.13 o 
  -5  -6   9      134.33       90.01     71.42 o 
  -4  -6   9     2648.63     2948.77    125.81 o 
  -3  -6   9      971.13      893.32     92.52 o 
  -2  -6   9     4231.30     4582.77    270.77 o 
  -1  -6   9     2343.84     2749.85    181.09 o 
   0  -6   9     1953.20     1952.33    104.58 o 
   1  -6   9     4538.90     4890.02    180.25 o 
   2  -6   9      115.76      138.24     36.15 o 
   3  -6   9     3423.75     3339.85    110.63 o 
   4  -6   9       26.75        2.52     15.75 o 
   5  -6   9     1607.07     1656.55     86.98 o 
   6  -6   9      121.93       82.25     64.65 o 
   7  -6   9      959.92     1029.82     77.55 o 
 -11  -5   9      462.04      217.81    356.21 o 
 -10  -5   9      228.66       54.38    122.80 o 
  -9  -5   9     1117.21     1487.53    297.92 o 
  -8  -5   9       76.13       75.36     42.57 o 
  -7  -5   9     4231.71     4757.17    697.47 o 
  -6  -5   9        8.79       11.30     28.36 o 
  -5  -5   9     2656.96     2640.61    391.58 o 
  -4  -5   9     1436.84     1380.87    112.84 o 
  -3  -5   9     4264.53     4832.30    403.79 o 
  -2  -5   9     2138.17     2526.29    108.06 o 
  -1  -5   9     3369.71     3317.23    148.71 o 
   0  -5   9     4456.81     4658.50    166.67 o 
   1  -5   9      381.45      364.94     71.66 o 
   2  -5   9     2212.03     2310.22     76.16 o 
   3  -5   9      141.59      130.56     39.96 o 
   4  -5   9     2719.44     2750.24    147.22 o 
   5  -5   9      119.88      117.91     37.35 o 
   6  -5   9     1890.39     1844.67     93.66 o 
   7  -5   9      311.63      136.12     85.75 o 
 -11  -4   9       66.14       31.77     64.27 o 
 -10  -4   9     1159.60     1513.47    127.29 o 
  -9  -4   9       58.44       76.82     69.43 o 
  -8  -4   9      545.07      806.88     70.94 o 
  -7  -4   9       20.58        5.22     28.57 o 
  -6  -4   9     3304.55     4105.79    585.38 o 
  -5  -4   9      274.28      325.26     62.46 o 
  -4  -4   9     3197.47     3852.26    178.45 o 
  -3  -4   9     1419.71     1538.83    107.36 o 
  -2  -4   9     2816.74     2742.69    106.79 o 
  -1  -4   9     4422.42     4518.49    195.15 o 
   0  -4   9     1830.96     1793.66     87.85 o 
   1  -4   9     3204.77     2956.87    131.77 o 
   2  -4   9       48.43       38.75     35.85 o 
   3  -4   9     2347.33     2167.07    102.55 o 
   4  -4   9      240.96      204.90     39.01 o 
   5  -4   9     2212.34     2211.63     80.03 o 
   6  -4   9       83.41      112.44     32.13 o 
   7  -4   9     1019.59       15.67     69.93 o 
 -12  -3   9      336.27       98.00    194.79 o 
 -11  -3   9      482.10      586.64    102.88 o 
 -10  -3   9        5.28      -23.55     57.58 o 
  -9  -3   9     1113.52     1467.22    130.53 o 
  -8  -3   9       12.24       -4.63     30.15 o 
  -7  -3   9     2071.98     2522.70    235.40 o 
  -6  -3   9      201.93      238.56     45.02 o 
  -5  -3   9     2366.34     2797.36    263.05 o 
  -4  -3   9     1926.35     2080.38    135.83 o 
  -3  -3   9     1989.33     1976.59    210.24 o 
  -2  -3   9     2642.75     2654.34    114.54 o 
  -1  -3   9      866.36      864.26     76.72 o 
   0  -3   9     4874.06     4469.50    128.53 o 
   1  -3   9      710.23      690.00     63.66 o 
   2  -3   9     2155.49     2163.97    109.02 o 
   3  -3   9      140.50      162.41     31.45 o 
   4  -3   9     2970.89     2786.87    112.98 o 
   5  -3   9       28.16       26.10     24.16 o 
   6  -3   9     1358.88     1292.40     67.55 o 
   7  -3   9      256.51      238.42     73.96 o 
 -12  -2   9      293.30      406.36     68.01 o 
 -11  -2   9      161.71      216.98     56.73 o 
 -10  -2   9     1442.24     1737.02    140.74 o 
  -9  -2   9        5.07       54.56     36.66 o 
  -8  -2   9     3569.95     3843.08    368.91 o 
  -7  -2   9        3.06       45.63     37.43 o 
  -6  -2   9     3964.04     4259.50    177.36 o 
  -5  -2   9     2276.33     2348.42    122.31 o 
  -4  -2   9     2384.75     2358.24    131.29 o 
  -3  -2   9     1505.86     1655.67     74.59 o 
  -2  -2   9     2202.53     2187.49     99.35 o 
  -1  -2   9     3533.90     3226.25    167.14 o 
   0  -2   9     1014.44      897.22     65.29 o 
   1  -2   9     3954.43     3582.28    115.23 o 
   2  -2   9      337.04      387.86     38.15 o 
   3  -2   9     2626.93     2504.39     88.45 o 
   4  -2   9       32.57        7.98     21.88 o 
   5  -2   9     1563.61     1481.45     91.63 o 
   6  -2   9      125.66       88.80     66.01 o 
   7  -2   9      892.95     1009.08    109.02 o 
 -12  -1   9      346.97      329.32     56.75 o 
 -11  -1   9      740.19      973.92     90.29 o 
 -10  -1   9      119.83      213.58     48.00 o 
  -9  -1   9     1591.47     1840.04    148.21 o 
  -8  -1   9      158.28      141.26     47.58 o 
  -7  -1   9     6789.75     7004.34    426.21 o 
  -6  -1   9      647.57      705.29     51.67 o 
  -5  -1   9     5263.76     4886.46    180.84 o 
  -4  -1   9     1238.57     1188.92     62.12 o 
  -3  -1   9     4643.26     4669.40    115.67 o 
  -2  -1   9     2737.66     2611.50    105.12 o 
  -1  -1   9     3408.32     3109.82    123.05 o 
   0  -1   9     4483.46     4215.70    118.41 o 
   1  -1   9      527.29      475.28     82.20 o 
   2  -1   9     4240.16     4209.37     93.83 o 
   3  -1   9      140.35      189.34     20.62 o 
   4  -1   9     2568.03       13.45     47.33 o 
   5  -1   9      113.03      149.91     95.08 o 
   6  -1   9     1041.43     1192.25    129.91 o 
 -13   0   9      149.46      233.45     61.43 o 
 -12   0   9      681.46      630.18     71.27 o 
 -11   0   9      165.10      244.66     44.02 o 
 -10   0   9     1758.01     2024.63    167.89 o 
  -9   0   9      277.06      268.92     38.47 o 
  -8   0   9     3248.76     3346.29    112.34 o 
  -7   0   9       82.23       77.83     28.57 o 
  -6   0   9     7220.27     7198.60    146.20 o 
  -5   0   9     2614.54     2937.47     83.22 o 
  -4   0   9     2618.91     2569.73     79.61 o 
  -3   0   9     4671.49     4356.14    217.96 o 
  -2   0   9     3657.28     3453.65     95.50 o 
  -1   0   9     5471.14     5469.04    170.63 o 
   0   0   9     2951.83     2710.68    137.50 o 
   1   0   9     4823.52     4523.61    183.34 o 
   2   0   9      244.29      251.35     20.19 o 
   3   0   9     8786.65     7824.30    330.30 o 
   4   0   9       44.26       90.81     50.20 o 
   5   0   9     1532.50     1602.46    116.95 o 
   6   0   9      219.44      253.54     75.21 o 
 -13   1   9      430.70      395.41     50.51 o 
 -12   1   9      103.06      111.80     42.35 o 
 -11   1   9      662.58      972.54     57.94 o 
 -10   1   9        7.28       42.28     29.01 o 
  -9   1   9     1770.62     1999.49     74.58 o 
  -8   1   9      388.28      401.76     42.45 o 
  -7   1   9     9011.01     9175.15    318.84 o 
  -6   1   9      621.16      683.87     44.24 o 
  -5   1   9     4171.55     4017.35     93.67 o 
  -4   1   9     2137.72     2013.12    194.05 o 
  -3   1   9     3624.37     3494.17    102.89 o 
  -2   1   9     5730.94     5500.31    212.73 o 
  -1   1   9     2429.88     2127.29    115.08 o 
   0   1   9     5144.30     5047.21    183.34 o 
   1   1   9      330.88      368.66     76.72 o 
   2   1   9     3873.17     3571.22     78.47 o 
   3   1   9        0.13       10.11     33.13 o 
   4   1   9     2181.63     2233.78    225.43 o 
   5   1   9      207.81      257.19     72.36 o 
   6   1   9      731.78      863.56    109.47 o 
 -13   2   9      122.21       80.55     34.53 o 
 -12   2   9      588.17      643.83     85.19 o 
 -11   2   9        9.82       37.37     20.90 o 
 -10   2   9     1270.45     1531.03     59.10 o 
  -9   2   9       85.66      101.36     23.22 o 
  -8   2   9     3074.27     3311.61     77.36 o 
  -7   2   9      670.28      602.83    108.11 o 
  -6   2   9     4841.19     4752.84     97.57 o 
  -5   2   9     2267.22     2187.97     65.23 o 
  -4   2   9     2885.35     2685.75     88.18 o 
  -3   2   9     4794.50     4595.84    147.96 o 
  -2   2   9      595.53      517.13     65.76 o 
  -1   2   9     2724.09     2525.35    123.05 o 
   0   2   9     1170.48     1130.40     98.64 o 
   1   2   9     1540.77     1268.01    105.37 o 
   2   2   9        4.21       25.41     61.78 o 
   3   2   9     3021.41     3103.03    135.45 o 
   4   2   9       83.85       20.14     41.74 o 
   5   2   9     1350.68     1427.94    122.91 o 
   6   2   9      317.90      352.45    103.62 o 
 -13   3   9      345.53      205.80     63.75 o 
 -12   3   9       64.84       75.79     28.08 o 
 -11   3   9      696.21      793.23     78.11 o 
 -10   3   9       17.02        9.71     26.16 o 
  -9   3   9     2307.49     2230.04     64.64 o 
  -8   3   9       91.91       71.21     22.17 o 
  -7   3   9     4699.70     4830.95    264.29 o 
  -6   3   9     1665.02     1618.85    130.28 o 
  -5   3   9      842.38      826.05     40.20 o 
  -4   3   9     2974.50     2898.00    110.10 o 
  -3   3   9      837.36      706.44     66.26 o 
  -2   3   9     3332.25     3244.74    131.03 o 
  -1   3   9      687.25      645.22     44.59 o 
   0   3   9     3725.91     3255.64    149.61 o 
   1   3   9      272.36      259.05     63.97 o 
   2   3   9     2722.15     2940.85    146.48 o 
   3   3   9       71.05      150.97     77.47 o 
   4   3   9     1493.46     1698.75    123.74 o 
   5   3   9      146.26      146.82     71.61 o 
 -13   4   9       53.01       -6.97     53.31 o 
 -12   4   9      702.98      559.14    157.16 o 
 -11   4   9      122.69       85.23     27.14 o 
 -10   4   9     1481.79     1539.52     98.50 o 
  -9   4   9        5.18       23.30     13.06 o 
  -8   4   9     2994.52     2903.97     64.23 o 
  -7   4   9       72.59       86.81     18.12 o 
  -6   4   9     2172.30     2182.09     85.19 o 
  -5   4   9     1097.94     1011.33    100.14 o 
  -4   4   9     2628.62     2468.69     70.95 o 
  -3   4   9     2597.83     2564.87     82.78 o 
  -2   4   9     1025.66      996.54     43.44 o 
  -1   4   9     3134.96     2908.34     58.79 o 
   0   4   9      465.90      530.53     33.34 o 
   1   4   9     2648.26     2756.04    158.92 o 
   2   4   9        0.13      -13.78     34.17 o 
   3   4   9     1327.26     1521.21    113.93 o 
   4   4   9      164.63      173.22     85.37 o 
   5   4   9     1354.89     1638.37    141.58 o 
 -13   5   9      331.92        0.00     35.37 o 
 -12   5   9       55.63        3.99     76.22 o 
 -11   5   9      806.54      673.93    217.21 o 
 -10   5   9      109.56       99.53     44.84 o 
  -9   5   9     2288.77     2478.71     79.02 o 
  -8   5   9      608.01      570.65     47.60 o 
  -7   5   9     6443.57     6187.88    120.41 o 
  -6   5   9      281.36      286.74     32.82 o 
  -5   5   9     2416.02     2524.45     86.88 o 
  -4   5   9     2278.62     2147.81     58.61 o 
  -3   5   9      751.24      782.65     43.09 o 
  -2   5   9     2157.42     2320.21     72.80 o 
  -1   5   9      753.43      868.29     45.08 o 
   0   5   9     2530.16     2678.74     60.60 o 
   1   5   9       67.99       45.45     47.87 o 
   2   5   9     2254.87     2337.48    125.00 o 
   3   5   9       78.79       80.28     67.89 o 
   4   5   9      848.50     1054.75    190.31 o 
 -12   6   9      500.09        3.49     49.82 o 
 -11   6   9      119.55      178.85     90.67 o 
 -10   6   9     1531.37     1797.49    158.43 o 
  -9   6   9      118.40       85.24     11.09 o 
  -8   6   9     2438.71     2365.17     94.47 o 
  -7   6   9     1075.24     1013.54     36.19 o 
  -6   6   9     1856.15     1976.36     53.82 o 
  -5   6   9      977.32      999.86     46.59 o 
  -4   6   9     2156.95     2073.03     59.55 o 
  -3   6   9     2097.54     2103.79     56.81 o 
  -2   6   9      838.82      870.29     48.20 o 
  -1   6   9     3081.65     3173.05     85.66 o 
   0   6   9      428.99      365.33     49.16 o 
   1   6   9     1831.44     1936.56    169.39 o 
   2   6   9       59.73      111.66     56.17 o 
   3   6   9     1023.65     1112.57    133.76 o 
 -12   7   9       23.50       -8.97     60.28 o 
 -11   7   9     1199.55     1147.84    159.92 o 
 -10   7   9        5.37       33.88     62.27 o 
  -9   7   9      641.36      679.04    112.09 o 
  -8   7   9      317.30      314.79     16.13 o 
  -7   7   9     1612.25     1478.12     53.43 o 
  -6   7   9      392.16      389.93     29.79 o 
  -5   7   9     1640.58     1684.00     48.47 o 
  -4   7   9     1408.32     1562.35     55.34 o 
  -3   7   9      666.10      745.10     39.90 o 
  -2   7   9     3067.99     3018.90     71.75 o 
  -1   7   9      224.56      267.57     37.05 o 
   0   7   9     2186.81     2220.74    127.09 o 
   1   7   9       26.53       88.75     58.46 o 
   2   7   9     1120.19     1127.98    106.91 o 
 -12   8   9      442.47      654.63    153.94 o 
 -11   8   9       19.22      -34.38     72.24 o 
 -10   8   9      949.97     1198.66    153.94 o 
  -9   8   9      127.48      139.00     80.71 o 
  -8   8   9     1265.45     1238.90     42.95 o 
  -7   8   9      315.61      353.11     25.58 o 
  -6   8   9     1339.15     1310.42     42.35 o 
  -5   8   9     1438.22     1409.76     53.35 o 
  -4   8   9      686.04      709.73     43.62 o 
  -3   8   9     1652.37     1771.98     71.30 o 
  -2   8   9       64.97       85.82     27.62 o 
  -1   8   9     2185.40     2184.91     67.13 o 
   0   8   9       51.99       37.41     41.35 o 
   1   8   9      921.90     1180.28    101.01 o 
   2   8   9       89.96       40.84     50.53 o 
 -11   9   9      579.81      651.64    239.13 o 
 -10   9   9       27.35       51.81    122.56 o 
  -9   9   9      790.67      998.88    138.00 o 
  -8   9   9      144.41       94.63     25.14 o 
  -7   9   9      847.58      886.09     37.97 o 
  -6   9   9      614.69      666.08     39.39 o 
  -5   9   9     1628.35     1627.68     62.81 o 
  -4   9   9      503.84      574.02     39.83 o 
  -3   9   9      108.67      155.86     40.30 o 
  -2   9   9     1294.17     1300.20     66.21 o 
  -1   9   9       38.68      -21.26     32.90 o 
   0   9   9      961.70     1128.68     93.54 o 
 -10  10   9      469.74      491.22    209.74 o 
  -9  10   9       18.29       10.46     87.18 o 
  -8  10   9      799.71      782.66    124.05 o 
  -7  10   9      169.18      116.49     35.21 o 
  -6  10   9      587.16      663.70     41.65 o 
  -5  10   9     1108.40     1251.01     64.38 o 
  -4  10   9      488.89      494.18     44.76 o 
  -3  10   9      867.86      926.56     52.60 o 
  -2  10   9       29.44       25.61     25.72 o 
  -1  10   9      881.63      942.57     87.18 o 
  -8  11   9       39.00       14.45     55.80 o 
  -7  11   9      537.80       17.93     54.30 o 
  -6  11   9      740.46      623.91    171.52 o 
  -5  11   9      375.84      315.36     59.30 o 
  -4  11   9      694.02      743.54     55.35 o 
  -3  11   9       62.64       88.17     31.42 o 
  -3 -12  10      302.39      173.88    194.05 o 
  -2 -12  10      804.76      154.45    180.25 o 
  -1 -12  10      205.40       37.03     47.65 o 
   0 -12  10     1008.72      405.21    384.14 o 
   1 -12  10        4.74        4.12     40.57 o 
  -5 -11  10      432.45      113.09    244.61 o 
  -4 -11  10      427.01      182.37    225.18 o 
  -3 -11  10      745.28      377.99    483.50 o 
  -2 -11  10      157.83      103.12    116.08 o 
  -1 -11  10     1622.69     1957.53    134.19 o 
   0 -11  10       78.09       71.41     67.31 o 
   1 -11  10     1016.40     1229.81     98.38 o 
   2 -11  10        2.83        1.49     27.05 o 
   3 -11  10     1164.45     1261.66     97.64 o 
  -7 -10  10      528.37       -2.56     59.81 o 
  -6 -10  10      651.77      154.93    305.89 o 
  -5 -10  10      638.64      161.95    313.86 o 
  -4 -10  10      898.02      450.99    631.96 o 
  -3 -10  10      465.14      220.18    317.35 o 
  -2 -10  10     1747.61     1984.39    141.80 o 
  -1 -10  10       53.87      132.49     77.47 o 
   0 -10  10     1520.89     1883.18    118.94 o 
   1 -10  10        1.81        3.41     29.57 o 
   2 -10  10     1329.34     1643.11    100.98 o 
   3 -10  10       58.97       11.67     35.76 o 
   4 -10  10      705.09      792.37    255.81 o 
  -8  -9  10      314.31       -1.77     37.57 o 
  -7  -9  10      181.34       -6.99     45.50 o 
  -6  -9  10      505.44       10.05     41.03 o 
  -5  -9  10      885.65     1046.26    118.57 o 
  -4  -9  10      494.07      142.27    253.83 o 
  -3  -9  10     1647.85     2034.17    137.75 o 
  -2  -9  10      182.37      235.75     74.75 o 
  -1  -9  10     1633.12     1943.13    129.11 o 
   0  -9  10       58.66       50.10     45.24 o 
   1  -9  10     1775.13     1916.34    135.14 o 
   2  -9  10       13.72        4.93     30.10 o 
   3  -9  10     1169.77     1385.91     87.90 o 
   4  -9  10      338.63      236.80     78.87 o 
   5  -9  10      632.44      471.70    300.16 o 
  -9  -8  10      382.89        1.04     33.61 o 
  -8  -8  10      164.47       -9.97     50.94 o 
  -7  -8  10      495.78        6.30     41.39 o 
  -6  -8  10     1041.07     1219.93    146.22 o 
  -5  -8  10      370.74      539.40     84.89 o 
  -4  -8  10      328.28      561.73     83.97 o 
  -3  -8  10       55.98       75.77     65.60 o 
  -2  -8  10     1094.40     1375.76    161.42 o 
  -1  -8  10       35.51      102.71     57.59 o 
   0  -8  10     2530.78     2960.15    192.30 o 
   1  -8  10      265.21      276.83     59.04 o 
   2  -8  10     2186.45     2211.55    114.70 o 
   3  -8  10      212.70      255.86     57.38 o 
   4  -8  10     1081.84     1111.41    297.45 o 
   5  -8  10      718.73      630.20    374.14 o 
 -10  -7  10      358.35        4.03     37.46 o 
  -9  -7  10       26.41        1.86     30.25 o 
  -8  -7  10      985.36     1062.07    104.12 o 
  -7  -7  10      868.47     1061.24    187.07 o 
  -6  -7  10      969.54     1007.24    210.49 o 
  -5  -7  10      348.87      575.32    101.88 o 
  -4  -7  10      495.01      624.53    100.97 o 
  -3  -7  10     1307.54     1551.30    131.52 o 
  -2  -7  10      548.29      601.83     86.46 o 
  -1  -7  10     2406.27     2882.35    138.96 o 
   0  -7  10       42.39        6.77     51.97 o 
   1  -7  10     2625.81     2716.02    129.67 o 
   2  -7  10       99.22       98.71     39.07 o 
   3  -7  10     1325.92     1511.88     94.37 o 
   4  -7  10      291.01      242.47     51.18 o 
   5  -7  10      640.14      383.00    284.97 o 
 -10  -6  10        5.20        4.38     42.04 o 
  -9  -6  10     1113.12      689.69    832.98 o 
  -8  -6  10      456.80      400.56     82.84 o 
  -7  -6  10     1659.75     1706.43    212.98 o 
  -6  -6  10     1589.33     1628.32    218.46 o 
  -5  -6  10     1588.64     1572.50    149.96 o 
  -4  -6  10     1815.39     1980.76    160.67 o 
  -3  -6  10      736.66      781.21    140.56 o 
  -2  -6  10     3361.22     3754.53    211.73 o 
  -1  -6  10       49.49       73.70     46.37 o 
   0  -6  10     2524.04     2677.53    130.20 o 
   1  -6  10       11.38       10.80     26.56 o 
   2  -6  10     2736.65     2632.87    103.41 o 
   3  -6  10      467.52      419.06     59.84 o 
   4  -6  10      927.48     1010.61     84.56 o 
   5  -6  10      585.08      696.51     67.17 o 
   6  -6  10      451.59      245.83    201.02 o 
 -11  -5  10       28.65        3.36     48.57 o 
 -10  -5  10      975.90     1056.17    129.53 o 
  -9  -5  10      134.82      182.79     57.88 o 
  -8  -5  10     1687.60     1757.15    193.05 o 
  -7  -5  10     1917.85     1635.92    331.55 o 
  -6  -5  10      551.23      721.08     76.52 o 
  -5  -5  10     3126.33     3583.61    296.92 o 
  -4  -5  10      675.99      688.29     74.45 o 
  -3  -5  10     3343.15     3598.32    166.07 o 
  -2  -5  10      353.69      419.97     67.57 o 
  -1  -5  10     4233.19     4667.45    216.96 o 
   0  -5  10      219.58      209.55     58.07 o 
   1  -5  10     4649.01     4487.17    178.33 o 
   2  -5  10      401.00      398.09     46.64 o 
   3  -5  10     2930.73     2873.33    151.20 o 
   4  -5  10      707.90      671.24     95.75 o 
   5  -5  10      442.42      528.27     78.52 o 
   6  -5  10      509.88      306.90    218.21 o 
 -11  -4  10      306.80      174.50    293.69 o 
 -10  -4  10       18.62       11.29     41.60 o 
  -9  -4  10     1668.24     1916.88    105.53 o 
  -8  -4  10      713.84      768.18    185.08 o 
  -7  -4  10     1325.83     1537.67    234.40 o 
  -6  -4  10     1235.53     1317.16    179.35 o 
  -5  -4  10     1247.65     1372.96     85.98 o 
  -4  -4  10     3419.76     3689.09    172.13 o 
  -3  -4  10      890.77      991.47     96.21 o 
  -2  -4  10     5221.27     5556.82    206.25 o 
  -1  -4  10      190.40      270.81     57.94 o 
   0  -4  10     6080.78     5774.45    191.07 o 
   1  -4  10      231.82      223.95     55.75 o 
   2  -4  10     3326.02     3252.82     91.45 o 
   3  -4  10      517.40      534.38     51.22 o 
   4  -4  10     1422.68     1350.01     69.75 o 
   5  -4  10     1139.42     1144.81    145.72 o 
   6  -4  10      322.35      213.50     47.62 o 
 -12  -3  10      380.70      170.33    262.05 o 
 -11  -3  10       36.05       92.18     52.40 o 
 -10  -3  10      838.71     1051.55    132.15 o 
  -9  -3  10      172.49      135.16     46.06 o 
  -8  -3  10     1234.13     1726.94    264.29 o 
  -7  -3  10      966.63     1047.10    137.25 o 
  -6  -3  10     1830.12     2022.79    221.95 o 
  -5  -3  10     3820.19     4193.02    353.47 o 
  -4  -3  10      517.03      514.22     72.30 o 
  -3  -3  10     5572.92     5630.01    179.00 o 
  -2  -3  10        4.86        2.72     22.74 o 
  -1  -3  10     2861.87     2777.65    109.33 o 
   0  -3  10      215.04      278.46     67.94 o 
   1  -3  10     3519.51     3453.14    126.32 o 
   2  -3  10      410.03      466.44     45.76 o 
   3  -3  10     1662.21     1643.82     68.93 o 
   4  -3  10      580.63      593.81     63.28 o 
   5  -3  10      871.40      793.68     72.47 o 
   6  -3  10     1124.90     1089.17    109.93 o 
 -12  -2  10        7.78        1.99     38.53 o 
 -11  -2  10      929.90     1259.04     92.39 o 
 -10  -2  10      184.85      147.10     45.93 o 
  -9  -2  10     1500.92     1844.43    146.22 o 
  -8  -2  10      858.95     1039.34    102.13 o 
  -7  -2  10      610.36      851.20     68.25 o 
  -6  -2  10     1415.38     1773.36    105.12 o 
  -5  -2  10     1002.90     1243.15     90.59 o 
  -4  -2  10     4156.63     4582.07    210.49 o 
  -3  -2  10     1162.36     1235.62     89.82 o 
  -2  -2  10     2807.43     2571.89     97.65 o 
  -1  -2  10      205.12      218.09     72.74 o 
   0  -2  10     3809.36     3685.03    146.70 o 
   1  -2  10      378.20      386.60    141.49 o 
   2  -2  10     1990.22     1907.58    113.34 o 
   3  -2  10      371.07      439.16     65.51 o 
   4  -2  10     1178.06     1125.98     99.39 o 
   5  -2  10      386.34      336.90     75.71 o 
   6  -2  10      267.25      381.65    103.76 o 
 -12  -1  10      788.24      924.18     79.87 o 
 -11  -1  10       45.15       13.85     35.92 o 
 -10  -1  10     1267.79     1793.69     94.41 o 
  -9  -1  10     1065.63     1281.91    109.88 o 
  -8  -1  10      520.62      621.54     55.10 o 
  -7  -1  10      967.90     1163.16     86.93 o 
  -6  -1  10     1032.03     1092.00     68.37 o 
  -5  -1  10     2511.98     2736.37    141.90 o 
  -4  -1  10      747.26      806.47     59.87 o 
  -3  -1  10     5476.92     5330.83    153.32 o 
  -2  -1  10        1.94       -6.85     24.06 o 
  -1  -1  10     5534.75     5043.35    135.81 o 
   0  -1  10      542.54      427.45     83.70 o 
   1  -1  10     2205.29     2237.39    224.69 o 
   2  -1  10      677.47      685.19     72.74 o 
   3  -1  10     1400.71     1318.72     44.34 o 
   4  -1  10     1026.93      791.75     75.36 o 
   5  -1  10     1115.72      940.64    512.14 o 
   6  -1  10      941.13      941.78    136.84 o 
 -13   0  10      629.13      558.43    101.07 o 
 -12   0  10        6.44       17.74     50.82 o 
 -11   0  10      893.69     1162.02     89.05 o 
 -10   0  10      327.44      312.16     47.89 o 
  -9   0  10      563.97      763.29     64.48 o 
  -8   0  10     3055.97     3306.67    113.79 o 
  -7   0  10     2945.85     2859.32    259.81 o 
  -6   0  10     2454.41     2543.58     99.88 o 
  -5   0  10      488.64      449.86     57.48 o 
  -4   0  10     3568.33     3690.54    105.10 o 
  -3   0  10       51.20       20.16     27.89 o 
  -2   0  10     6453.31     5961.43    140.29 o 
  -1   0  10       64.33      102.63     56.79 o 
   0   0  10     5002.97     4623.24    190.81 o 
   1   0  10      558.79      520.61     93.16 o 
   2   0  10     1597.18     1496.16     58.26 o 
   3   0  10      464.16      205.18    206.75 o 
   4   0  10     1057.66     1127.63    122.72 o 
   5   0  10      672.98      857.87    126.12 o 
 -13   1  10        0.15       -0.86     30.89 o 
 -12   1  10      715.04      915.27     61.99 o 
 -11   1  10       20.01       24.05     27.81 o 
 -10   1  10      554.80      888.95     69.40 o 
  -9   1  10     1425.13     1508.26     77.80 o 
  -8   1  10     2188.51     2285.81     89.68 o 
  -7   1  10      603.38      721.52     60.30 o 
  -6   1  10     2141.96     1919.38     84.36 o 
  -5   1  10     4609.63     4701.97    128.94 o 
  -4   1  10      247.73      201.63     36.28 o 
  -3   1  10     6946.72     6378.45    189.55 o 
  -2   1  10       79.59       82.20     47.83 o 
  -1   1  10     5456.92     5546.90    200.27 o 
   0   1  10       58.33       17.44     67.26 o 
   1   1  10     1061.86     1123.43    117.57 o 
   2   1  10     1220.11      859.59    107.11 o 
   3   1  10     1264.79     1299.64    104.45 o 
   4   1  10      596.96      644.15     92.98 o 
   5   1  10      328.77      487.68     92.60 o 
 -13   2  10      490.25      367.82     88.43 o 
 -12   2  10       15.59       20.49     27.14 o 
 -11   2  10      780.26      839.61     76.95 o 
 -10   2  10      158.65      120.22     47.45 o 
  -9   2  10      756.25      879.23     55.50 o 
  -8   2  10      548.95      584.24     50.05 o 
  -7   2  10     2183.23     2249.03     84.43 o 
  -6   2  10     3111.43     3038.78    118.71 o 
  -5   2  10      255.67      268.36     49.57 o 
  -4   2  10     6079.82     5425.36    209.74 o 
  -3   2  10      138.13      150.95     82.70 o 
  -2   2  10     5430.06     5340.15    184.33 o 
  -1   2  10      264.78      201.77    101.13 o 
   0   2  10     2344.27     2328.06    143.48 o 
   1   2  10      465.70      440.36     39.70 o 
   2   2  10     2734.68     2574.03    168.89 o 
   3   2  10      569.29      667.57    106.15 o 
   4   2  10     1061.15     1308.26    142.48 o 
   5   2  10     1173.72     1231.96    127.78 o 
 -13   3  10       86.57       27.29     29.64 o 
 -12   3  10      748.08      775.09     60.10 o 
 -11   3  10      121.64       88.02     28.90 o 
 -10   3  10      821.70      900.22     74.73 o 
  -9   3  10      367.87      304.92     40.60 o 
  -8   3  10     1461.85     1539.84     78.38 o 
  -7   3  10     2978.19     2940.85    151.20 o 
  -6   3  10     1894.73     1727.31    168.64 o 
  -5   3  10     3405.60     3341.89    175.86 o 
  -4   3  10       48.94       55.30     38.36 o 
  -3   3  10     4199.67     3920.79    217.21 o 
  -2   3  10      125.30      102.63     82.20 o 
  -1   3  10     3060.62     2947.55    146.72 o 
   0   3  10      116.13      138.91     23.26 o 
   1   3  10     1935.79     2144.57    167.68 o 
   2   3  10      531.87      630.48     81.69 o 
   3   3  10     1525.56     1655.64    120.57 o 
   4   3  10     1001.29     1097.41    117.91 o 
 -13   4  10      503.70        5.48     55.80 o 
 -12   4  10       97.51       59.17     18.45 o 
 -11   4  10      537.82      558.23     33.16 o 
 -10   4  10      242.04      270.43     27.05 o 
  -9   4  10      777.22      950.70     76.41 o 
  -8   4  10     1115.95      960.55    129.03 o 
  -7   4  10     1961.08     2115.33     89.67 o 
  -6   4  10     5924.83     6156.19    234.15 o 
  -5   4  10     1018.17     1027.78    117.57 o 
  -4   4  10     1960.99     1835.01     66.18 o 
  -3   4  10      207.66      209.92     41.41 o 
  -2   4  10     4167.30     3985.75    146.72 o 
  -1   4  10      330.50      342.01     26.47 o 
   0   4  10     1778.65     1740.81     74.89 o 
   1   4  10      371.85      353.75     79.49 o 
   2   4  10      862.48      977.91     97.55 o 
   3   4  10      585.50      576.76     93.63 o 
   4   4  10      294.63      313.39    142.46 o 
 -12   5  10      473.50       -1.49     44.84 o 
 -11   5  10      309.62      227.12     66.76 o 
 -10   5  10      957.28     1009.72     40.29 o 
  -9   5  10      653.71      720.60     55.05 o 
  -8   5  10      576.70      717.22     50.07 o 
  -7   5  10     4473.58     4595.69    161.91 o 
  -6   5  10      619.43      616.86     68.75 o 
  -5   5  10     3540.26     3583.25     94.57 o 
  -4   5  10       33.77       34.71     21.32 o 
  -3   5  10     2676.99     2973.12     71.18 o 
  -2   5  10      262.31      286.36     36.93 o 
  -1   5  10     2378.15     2523.27     75.96 o 
   0   5  10      241.19      240.14     22.82 o 
   1   5  10     1331.64     1185.91    152.81 o 
   2   5  10      412.30      546.98    104.51 o 
   3   5  10      410.16      416.53    106.61 o 
 -12   6  10       78.18       55.80     80.71 o 
 -11   6  10      806.36      995.39    145.47 o 
 -10   6  10      143.02       84.94     26.95 o 
  -9   6  10      409.38      457.40     29.61 o 
  -8   6  10     1761.81     1686.53     77.06 o 
  -7   6  10      147.30      200.38     22.26 o 
  -6   6  10     2169.23     2216.39     55.27 o 
  -5   6  10       21.74       23.51     19.07 o 
  -4   6  10     1878.15     1764.13     60.78 o 
  -3   6  10       21.33       21.90     20.06 o 
  -2   6  10     2468.64     2758.20     87.25 o 
  -1   6  10      176.49      187.84     26.65 o 
   0   6  10     2191.83     2366.04    140.59 o 
   1   6  10      635.00      691.73     86.61 o 
   2   6  10      643.25      703.43     97.21 o 
 -12   7  10      463.82      519.12    141.99 o 
 -11   7  10      149.70      127.04     93.66 o 
 -10   7  10      427.29      478.76    180.35 o 
  -9   7  10      867.75      750.57     24.37 o 
  -8   7  10      464.47      394.58     33.04 o 
  -7   7  10     1246.65     1299.12     79.93 o 
  -6   7  10      184.88      209.13     25.60 o 
  -5   7  10      939.58      970.45     43.17 o 
  -4   7  10      107.77      110.52     34.57 o 
  -3   7  10     2178.39     2330.82     67.07 o 
  -2   7  10      348.87      327.98     41.78 o 
  -1   7  10     2439.13     2607.63     73.16 o 
   0   7  10      365.15      348.91     67.11 o 
   1   7  10      709.92      721.41     91.42 o 
 -11   8  10      415.68      251.59    181.84 o 
 -10   8  10      306.88      228.17    158.92 o 
  -9   8  10      275.52      311.87    156.43 o 
  -8   8  10     1200.09     1118.38     82.53 o 
  -7   8  10      319.19      311.37     44.62 o 
  -6   8  10     1279.91     1159.88     46.09 o 
  -5   8  10      172.37      157.17     30.27 o 
  -4   8  10     1469.10     1513.32     56.04 o 
  -3   8  10        3.93       11.19     18.30 o 
  -2   8  10     1371.95     1349.87     55.59 o 
  -1   8  10      182.23      188.99     65.91 o 
   0   8  10      553.36      618.17    422.47 o 
 -10   9  10      509.60      551.50    126.54 o 
  -9   9  10      523.69      409.52    179.35 o 
  -8   9  10      297.06      281.04     38.18 o 
  -7   9  10      403.53      417.46     34.49 o 
  -6   9  10       35.96       45.29     28.73 o 
  -5   9  10     1396.98     1323.68     57.12 o 
  -4   9  10       35.25       59.73     27.92 o 
  -3   9  10     1528.66     1556.39     87.72 o 
  -2   9  10      133.92       88.79     38.72 o 
  -1   9  10     1031.00      918.04    553.00 o 
  -9  10  10      321.98      424.46    185.83 o 
  -8  10  10      375.23      513.64    112.09 o 
  -7  10  10        5.31       16.92     36.05 o 
  -6  10  10     1638.81     1666.39     56.57 o 
  -5  10  10      198.23      183.06     51.03 o 
  -4  10  10     1132.09     1219.51     87.94 o 
  -3  10  10      146.48      123.47     32.32 o 
  -4 -11  11     1154.52     1313.57    139.97 o 
  -3 -11  11       13.72       33.26     61.52 o 
  -2 -11  11      881.91      309.48    564.70 o 
  -1 -11  11       97.36       34.54     58.75 o 
   0 -11  11      726.58      527.93    227.37 o 
   1 -11  11      300.17       97.54     68.67 o 
  -6 -10  11       62.85       54.13     58.52 o 
  -5 -10  11     1210.60     1291.63    174.12 o 
  -4 -10  11       11.05        7.17     41.17 o 
  -3 -10  11      914.95     1192.13    132.00 o 
  -2 -10  11      163.64       87.92     92.91 o 
  -1 -10  11     1272.36     1715.70    145.20 o 
   0 -10  11      224.97      147.23     95.87 o 
   1 -10  11      756.59      914.10     90.95 o 
   2 -10  11      410.59      100.39    140.27 o 
   3 -10  11      283.36        0.16     28.11 o 
  -7  -9  11      144.85       -6.15     43.13 o 
  -6  -9  11     1020.01      556.01    768.96 o 
  -5  -9  11       36.69       17.80     74.80 o 
  -4  -9  11     1318.46     1125.68    971.23 o 
  -3  -9  11      140.54       70.74     91.67 o 
  -2  -9  11      434.92      530.08     98.11 o 
  -1  -9  11     1110.32     1244.29    123.04 o 
   0  -9  11     1743.86     2007.06    113.96 o 
   1  -9  11      268.76      253.14     60.55 o 
   2  -9  11      837.72      908.78     91.95 o 
   3  -9  11      597.65      492.87    320.26 o 
  -8  -8  11      155.03       -3.53     31.04 o 
  -7  -8  11      663.16        8.15     46.88 o 
  -6  -8  11       88.78      -19.27     44.12 o 
  -5  -8  11     2434.43     2626.76    279.49 o 
  -4  -8  11       36.93       29.96     51.56 o 
  -3  -8  11      497.06      490.02    109.52 o 
  -2  -8  11      499.16      597.10    109.71 o 
  -1  -8  11     1829.42     2277.71    177.23 o 
   0  -8  11      204.76      196.68     89.68 o 
   1  -8  11      903.29     1138.59     84.51 o 
   2  -8  11      727.67      771.91     87.46 o 
   3  -8  11      402.60      466.19     64.37 o 
   4  -8  11     1361.59     1196.76    320.20 o 
  -9  -7  11      236.43       11.86     40.69 o 
  -8  -7  11      573.67       19.71     44.08 o 
  -7  -7  11      118.04       64.30    134.76 o 
  -6  -7  11     2093.97     2270.76    492.47 o 
  -5  -7  11       57.66       15.70     32.24 o 
  -4  -7  11     2808.34     3464.45    163.84 o 
  -3  -7  11       45.89       57.95     52.84 o 
  -2  -7  11     1936.91     2127.61    134.57 o 
  -1  -7  11      761.05      848.92    100.47 o 
   0  -7  11     1321.07     1523.74    147.47 o 
   1  -7  11      962.21     1051.62     78.03 o 
   2  -7  11      617.33      704.05     75.14 o 
   3  -7  11     1111.99     1129.87     77.38 o 
   4  -7  11       57.04      102.68     53.16 o 
 -10  -6  11      149.60        2.30     34.33 o 
  -9  -6  11      637.53       19.63     45.47 o 
  -8  -6  11      317.54       49.95    151.20 o 
  -7  -6  11     1165.67     1305.81    326.32 o 
  -6  -6  11      123.48      131.54     56.55 o 
  -5  -6  11     3483.55     4004.37    493.96 o 
  -4  -6  11       95.44      111.60     64.13 o 
  -3  -6  11     2639.72     3213.23    224.44 o 
  -2  -6  11      438.06      496.08     98.98 o 
  -1  -6  11     1487.68     1837.59    120.84 o 
   0  -6  11     1617.99     1674.42    118.31 o 
   1  -6  11     1184.42     1209.40     95.05 o 
   2  -6  11     1128.18     1154.34     76.79 o 
   3  -6  11      555.37      449.87     55.74 o 
   4  -6  11     1177.57     1245.23     86.20 o 
   5  -6  11       45.99       14.79     32.62 o 
 -11  -5  11      285.47       82.14    208.49 o 
 -10  -5  11      355.84       -3.19     40.33 o 
  -9  -5  11       99.55       40.40     73.48 o 
  -8  -5  11     1015.17     1340.57    275.75 o 
  -7  -5  11       19.66       50.59     49.07 o 
  -6  -5  11     2163.29     2346.57    271.27 o 
  -5  -5  11       83.06       88.46     62.21 o 
  -4  -5  11     2053.54     2584.01    208.00 o 
  -3  -5  11      280.79      365.75     71.66 o 
  -2  -5  11     2701.10     2932.43    138.43 o 
  -1  -5  11      888.38     1036.84    103.13 o 
   0  -5  11     1449.08     1555.57    136.21 o 
   1  -5  11     1927.26     1399.64    509.81 o 
   2  -5  11     1672.65     1622.16     77.79 o 
   3  -5  11     1057.50     1123.30     98.89 o 
   4  -5  11       10.47       71.40     36.02 o 
   5  -5  11     1009.85     1063.98    113.15 o 
 -11  -4  11      400.24      175.04    281.48 o 
 -10  -4  11      247.41      109.76    121.56 o 
  -9  -4  11      652.99      864.72     90.67 o 
  -8  -4  11      220.31      280.39     79.33 o 
  -7  -4  11     1634.56     1846.10    106.12 o 
  -6  -4  11       29.93       42.22     39.72 o 
  -5  -4  11     2419.16     2978.07    297.17 o 
  -4  -4  11       74.88      114.06     50.48 o 
  -3  -4  11     3321.08     3658.00    141.06 o 
  -2  -4  11      590.70      657.12     79.25 o 
  -1  -4  11     1528.84     1662.21    107.66 o 
   0  -4  11     1892.13     1905.19    112.49 o 
   1  -4  11     1338.07     1322.83    118.20 o 
   2  -4  11     1923.32     1767.03     85.92 o 
   3  -4  11      285.86      386.99     50.40 o 
   4  -4  11     1311.23     1226.44    123.05 o 
   5  -4  11        6.96      -32.59     39.16 o 
 -11  -3  11      435.90      499.08     80.78 o 
 -10  -3  11      232.75      332.11     70.63 o 
  -9  -3  11      547.75      718.05     95.64 o 
  -8  -3  11     1767.12     2079.89    104.55 o 
  -7  -3  11       47.77       95.72     55.87 o 
  -6  -3  11     2741.82     2991.39    211.98 o 
  -5  -3  11       82.70       82.20     52.26 o 
  -4  -3  11     5063.06     5544.45    230.63 o 
  -3  -3  11       71.62      104.34     46.50 o 
  -2  -3  11     1583.97     1687.83     99.12 o 
  -1  -3  11      979.08     1130.17     92.17 o 
   0  -3  11     1035.67     1091.08     88.87 o 
   1  -3  11      677.25      533.54     89.38 o 
   2  -3  11     1317.15     1400.06    139.00 o 
   3  -3  11     1859.03     1990.70    115.43 o 
   4  -3  11      175.46      150.50     45.83 o 
   5  -3  11     1103.46     1329.18    183.83 o 
 -12  -2  11      250.21      255.40     73.80 o 
 -11  -2  11      384.61      373.96     68.80 o 
 -10  -2  11      554.71      623.24     91.59 o 
  -9  -2  11      903.51     1066.30     79.00 o 
  -8  -2  11      788.36      950.18     93.51 o 
  -7  -2  11     3982.23     4400.52    273.51 o 
  -6  -2  11        1.04       11.60     42.39 o 
  -5  -2  11     4122.37     4392.02    388.09 o 
  -4  -2  11      361.79      463.86     99.27 o 
  -3  -2  11     2437.25     2435.51    126.27 o 
  -2  -2  11     1850.40     1675.23     92.81 o 
  -1  -2  11     2206.77     2049.62    102.61 o 
   0  -2  11     1242.36     1275.91     89.58 o 
   1  -2  11     2134.15     2220.45    168.89 o 
   2  -2  11     1563.73     1698.04     93.17 o 
   3  -2  11      196.36      203.59     30.31 o 
   4  -2  11     2063.77     1726.80    196.29 o 
   5  -2  11        7.44       -9.25     41.26 o 
 -12  -1  11      314.89      302.02     60.30 o 
 -11  -1  11      261.24      325.13     92.28 o 
 -10  -1  11      591.78      781.23     72.22 o 
  -9  -1  11       67.81      130.49     56.23 o 
  -8  -1  11     3819.85     4093.80    170.38 o 
  -7  -1  11       91.69      195.59     52.94 o 
  -6  -1  11     3718.73     4208.64    188.16 o 
  -5  -1  11       27.21       63.51     43.14 o 
  -4  -1  11     6309.98     6408.78    221.23 o 
  -3  -1  11     1121.67     1066.44     81.21 o 
  -2  -1  11     3208.11     2977.89    111.31 o 
  -1  -1  11     2722.45     2766.62    115.58 o 
   0  -1  11     1291.72     1276.37    200.77 o 
   1  -1  11     2106.15     1983.81    160.92 o 
   2  -1  11      544.09      549.51     40.85 o 
   3  -1  11     2036.27     1786.89     74.23 o 
   4  -1  11       22.43       -2.69     33.22 o 
   5  -1  11     1342.81     1275.97    267.03 o 
 -12   0  11      364.01      441.01     96.40 o 
 -11   0  11      486.82      592.62     95.09 o 
 -10   0  11       32.75       79.77     36.97 o 
  -9   0  11     3320.89     4146.89    401.79 o 
  -8   0  11      212.31      262.60     55.10 o 
  -7   0  11     1150.84     1337.55    115.89 o 
  -6   0  11       17.42       37.42     34.82 o 
  -5   0  11     3733.04     3759.13    113.96 o 
  -4   0  11      411.89      345.24     50.67 o 
  -3   0  11     5743.56     5264.31    159.46 o 
  -2   0  11     2289.89     2125.20     93.11 o 
  -1   0  11     2346.17     2100.39    218.71 o 
   0   0  11     1488.88     1324.70    129.53 o 
   1   0  11      339.44      416.99     97.65 o 
   2   0  11     1511.29     1711.24     50.32 o 
   3   0  11       11.52       17.30     41.21 o 
   4   0  11      974.16     1046.81    133.60 o 
 -12   1  11      472.75      524.86     54.19 o 
 -11   1  11      380.26      450.81     79.07 o 
 -10   1  11      642.83      871.31     73.85 o 
  -9   1  11       28.31       14.60     27.50 o 
  -8   1  11     2425.83     2705.44    105.88 o 
  -7   1  11      171.57      275.52     42.62 o 
  -6   1  11     1435.73     1438.18     91.67 o 
  -5   1  11       60.29       89.65     34.09 o 
  -4   1  11     2932.61     2696.68     91.54 o 
  -3   1  11     1242.02     1061.74    125.05 o 
  -2   1  11     4451.41     4430.94    265.04 o 
  -1   1  11     1898.80     1853.78    213.23 o 
   0   1  11       87.27       89.67     63.77 o 
   1   1  11     5043.62     4403.04    221.70 o 
   2   1  11      409.55      399.11     74.15 o 
   3   1  11      814.57     1017.84    125.38 o 
   4   1  11       25.78        9.52     54.24 o 
 -12   2  11      387.42      351.83     53.03 o 
 -11   2  11      788.00      873.20     67.28 o 
 -10   2  11      109.74      138.04     32.62 o 
  -9   2  11     1585.91     2241.94    237.64 o 
  -8   2  11       45.52       42.14     40.35 o 
  -7   2  11     1028.61     1053.42     69.11 o 
  -6   2  11        5.49       17.61     26.16 o 
  -5   2  11     2425.60     2315.48     80.75 o 
  -4   2  11      256.81      257.47     52.06 o 
  -3   2  11     2314.18     1816.42    119.57 o 
  -2   2  11     2093.90     2058.04    133.52 o 
  -1   2  11     1759.97     1484.12    126.54 o 
   0   2  11     1986.81     1872.21    143.48 o 
   1   2  11      454.72      421.81     16.50 o 
   2   2  11     1231.17     1347.91    171.14 o 
   3   2  11       57.55       83.16     59.53 o 
   4   2  11      721.64      787.45    111.45 o 
 -12   3  11      490.80      523.76     40.08 o 
 -11   3  11      219.06      200.01     37.10 o 
 -10   3  11      836.00      975.78     96.15 o 
  -9   3  11       22.24       39.61     25.61 o 
  -8   3  11     1279.11     1415.24    101.13 o 
  -7   3  11        2.51       -0.78     18.73 o 
  -6   3  11     5042.87     4646.68    262.30 o 
  -5   3  11      652.31      608.30    117.08 o 
  -4   3  11     1636.66     1809.44    112.09 o 
  -3   3  11     1326.87     1257.94    103.13 o 
  -2   3  11     1424.75     1364.55    113.59 o 
  -1   3  11     1538.78     1376.49     89.18 o 
   0   3  11      583.92      644.64     38.38 o 
   1   3  11     1034.69     1064.39    113.16 o 
   2   3  11      125.28      207.28     68.27 o 
   3   3  11     1029.31     1005.28    114.06 o 
 -12   4  11      171.22      151.16     58.54 o 
 -11   4  11      443.64      485.84     38.61 o 
 -10   4  11      224.79      265.58     49.78 o 
  -9   4  11      901.28     1066.76     55.54 o 
  -8   4  11        0.21       12.51     23.17 o 
  -7   4  11     2682.38     2733.09    116.08 o 
  -6   4  11        5.21        1.99     22.42 o 
  -5   4  11     4559.01     4398.56    228.17 o 
  -4   4  11     1089.79     1055.67     57.69 o 
  -3   4  11     2295.66     2087.78     88.94 o 
  -2   4  11     1874.15     1502.39    238.53 o 
  -1   4  11      621.59      674.89     35.10 o 
   0   4  11     1077.78     1070.08     87.85 o 
   1   4  11      282.18      206.46     78.58 o 
   2   4  11      746.61      845.23    123.95 o 
   3   4  11       21.29       10.07     43.77 o 
 -12   5  11      489.69      588.87    134.01 o 
 -11   5  11      141.07      123.29     47.83 o 
 -10   5  11      788.78      913.72     49.66 o 
  -9   5  11      102.57       86.62     29.24 o 
  -8   5  11     1072.12     1171.71     67.66 o 
  -7   5  11       14.67       -8.35     35.02 o 
  -6   5  11     3857.76     3850.36    125.93 o 
  -5   5  11      675.52      793.78     56.19 o 
  -4   5  11     1870.77     1473.46    183.70 o 
  -3   5  11     1762.79     1765.08     62.98 o 
  -2   5  11      706.40      799.25     52.72 o 
  -1   5  11     1514.53     1428.60     47.35 o 
   0   5  11      469.34      398.58     86.43 o 
   1   5  11      716.61      781.04    110.94 o 
   2   5  11      179.39      208.63     74.24 o 
 -12   6  11      237.44      255.08    113.59 o 
 -11   6  11      274.86      274.01    104.62 o 
 -10   6  11        3.02        4.90     16.89 o 
  -9   6  11     1214.95     1346.13    143.23 o 
  -8   6  11       14.43       20.35     30.04 o 
  -7   6  11     2027.74     1929.97     55.44 o 
  -6   6  11      133.51      110.76     25.04 o 
  -5   6  11     2237.52     2086.59     79.25 o 
  -4   6  11      961.47     1009.54     49.22 o 
  -3   6  11      733.09      710.69     47.68 o 
  -2   6  11     1360.88     1537.99     67.86 o 
  -1   6  11      377.95      490.16     48.86 o 
   0   6  11     1435.25     1506.90    108.36 o 
   1   6  11      183.07      206.66     71.45 o 
 -11   7  11      114.59       90.67    141.49 o 
 -10   7  11      814.58      845.44    213.23 o 
  -9   7  11        0.31      -14.05     14.05 o 
  -8   7  11     1192.55     1307.81     48.19 o 
  -7   7  11       44.99       49.35     19.21 o 
  -6   7  11     1304.67     1281.76     50.84 o 
  -5   7  11      505.89      436.02     42.23 o 
  -4   7  11     1007.70      954.20     56.34 o 
  -3   7  11      650.65      691.09     53.76 o 
  -2   7  11      791.40      914.04     59.71 o 
  -1   7  11      665.10      859.14     84.71 o 
   0   7  11       55.33       -1.92     28.88 o 
 -10   8  11        7.10       68.75     76.72 o 
  -9   8  11      866.86      848.92    204.76 o 
  -8   8  11       12.52       16.20     20.61 o 
  -7   8  11      837.95      917.15     58.05 o 
  -6   8  11      228.10      248.05     50.06 o 
  -5   8  11      690.70      701.74     51.50 o 
  -4   8  11      290.44      304.80     41.84 o 
  -3   8  11      724.83      669.02     55.23 o 
  -2   8  11      416.85      417.13     53.94 o 
  -1   8  11      196.02      151.62    135.51 o 
  -9   9  11        9.19      130.53    136.01 o 
  -8   9  11      407.83      428.95    106.12 o 
  -7   9  11      318.06      277.47     36.32 o 
  -6   9  11      934.51     1032.40     59.10 o 
  -5   9  11      180.32      175.17     40.81 o 
  -4   9  11      501.25      451.78     55.74 o 
  -3   9  11      371.42      305.38     40.32 o 
  -7  10  11      917.45      977.35     57.16 o 
  -6  10  11       10.45        2.60     21.33 o 
  -2 -11  12      622.68      257.68    318.60 o 
  -5 -10  12      168.08      120.91    158.67 o 
  -4 -10  12      635.20      346.53    495.95 o 
  -3 -10  12      557.09      207.71    309.13 o 
  -2 -10  12       41.05      141.47     99.72 o 
  -1 -10  12     1130.13     1036.85    385.18 o 
   0 -10  12       65.02        4.94     49.34 o 
   1 -10  12      802.26      552.08    199.49 o 
  -7  -9  12      390.38       15.32     49.89 o 
  -6  -9  12       49.25        4.44     40.12 o 
  -5  -9  12      897.88      222.19    532.07 o 
  -4  -9  12      104.91       58.38    109.10 o 
  -3  -9  12      254.07      382.35    111.10 o 
  -2  -9  12      980.27     1201.09    144.73 o 
  -1  -9  12      384.24      461.32    122.15 o 
   0  -9  12      773.31      867.56    329.68 o 
   1  -9  12       80.06       24.49     39.76 o 
   2  -9  12      648.75      800.95     92.29 o 
  -8  -8  12      368.27       -3.25     38.92 o 
  -7  -8  12       17.36        0.64     49.11 o 
  -6  -8  12      884.04      560.53    478.76 o 
  -5  -8  12      193.24       -3.83     38.17 o 
  -4  -8  12     2059.68     2464.82    212.73 o 
  -3  -8  12      191.29      389.04    111.63 o 
  -2  -8  12      217.68      256.84    103.68 o 
  -1  -8  12      849.36     1135.87    125.53 o 
   0  -8  12      246.10      188.44    108.82 o 
   1  -8  12     1008.46     1158.29    124.85 o 
   2  -8  12       14.78       -5.18     47.28 o 
   3  -8  12      921.89      948.61     92.65 o 
  -9  -7  12      421.62        5.45     43.51 o 
  -8  -7  12        4.22       10.83     53.70 o 
  -7  -7  12      900.04      671.65    700.21 o 
  -6  -7  12      352.88       -0.48     53.26 o 
  -5  -7  12     1808.99     2023.19    174.22 o 
  -4  -7  12     1686.58     2049.14    172.66 o 
  -3  -7  12      565.79      585.23    120.30 o 
  -2  -7  12     1365.46     1599.51    156.49 o 
  -1  -7  12      339.54      359.89     87.83 o 
   0  -7  12     1313.93     1616.72    134.12 o 
   1  -7  12       80.08       45.67     48.18 o 
   2  -7  12     1158.32     1435.77    108.74 o 
   3  -7  12        1.16      -25.23     29.34 o 
 -10  -6  12      602.48       11.28     70.69 o 
  -9  -6  12       38.73       -5.50     38.29 o 
  -8  -6  12      888.62      639.45    484.00 o 
  -7  -6  12      136.42      109.61     73.73 o 
  -6  -6  12     1117.18     1392.30    113.59 o 
  -5  -6  12     1007.26     1086.71    142.98 o 
  -4  -6  12     1396.03     1590.46    174.62 o 
  -3  -6  12     1879.53     1960.47    137.22 o 
  -2  -6  12      156.43      242.25     74.95 o 
  -1  -6  12     1954.08     2069.06    167.55 o 
   0  -6  12       54.95       92.99     76.20 o 
   1  -6  12     2704.45     2968.52    125.80 o 
   2  -6  12       82.39       55.11     46.31 o 
   3  -6  12     1078.24     1278.21    185.58 o 
   4  -6  12       60.24       87.29     63.27 o 
 -10  -5  12        1.40       69.48    120.81 o 
  -9  -5  12      821.77     1335.21    125.97 o 
  -8  -5  12       50.70       -5.06     41.38 o 
  -7  -5  12      844.21     1142.92    119.92 o 
  -6  -5  12      663.64      577.17     86.16 o 
  -5  -5  12     1771.04     1882.98    236.64 o 
  -4  -5  12     1708.73     1796.11    125.15 o 
  -3  -5  12      758.30     1060.51    102.30 o 
  -2  -5  12     2028.98     2193.52    132.98 o 
  -1  -5  12      147.90      200.96     68.68 o 
   0  -5  12     2635.82     3039.71    244.12 o 
   1  -5  12       44.96       46.15     35.36 o 
   2  -5  12     1721.04     1815.19     87.56 o 
   3  -5  12      163.49      180.82     50.93 o 
   4  -5  12     1052.69      997.34     76.03 o 
 -11  -4  12       15.61        0.12     32.41 o 
 -10  -4  12      814.61      730.85    632.21 o 
  -9  -4  12        7.53       30.63     45.72 o 
  -8  -4  12      851.79     1168.77     98.38 o 
  -7  -4  12      172.85      269.62     66.03 o 
  -6  -4  12     1598.01     1752.64    118.32 o 
  -5  -4  12     1180.22     1244.27    101.31 o 
  -4  -4  12      982.57     1155.50    150.95 o 
  -3  -4  12     1937.35     2080.94    121.51 o 
  -2  -4  12      598.77      615.60     85.50 o 
  -1  -4  12     2274.00     2454.17    133.28 o 
   0  -4  12        3.88       -1.69     44.05 o 
   1  -4  12     2527.44     2376.50    230.95 o 
   2  -4  12       63.45       83.99     55.78 o 
   3  -4  12      949.27     1043.43    112.97 o 
   4  -4  12      146.96      140.42     56.73 o 
 -11  -3  12      635.05      981.10     98.66 o 
 -10  -3  12       13.51       28.66     42.44 o 
  -9  -3  12      606.36      977.40     95.10 o 
  -8  -3  12      111.59      132.60     54.23 o 
  -7  -3  12     1079.52     1371.37     97.65 o 
  -6  -3  12      397.96      400.40     77.33 o 
  -5  -3  12     2151.10     2427.88    138.45 o 
  -4  -3  12     1122.11     1391.36    116.92 o 
  -3  -3  12      346.27      415.01     84.15 o 
  -2  -3  12     2157.96     2359.72    147.80 o 
  -1  -3  12      383.60      373.09     85.22 o 
   0  -3  12     2388.85     2468.89    280.98 o 
   1  -3  12        0.80       -3.15     13.57 o 
   2  -3  12     1800.50     1770.58    109.89 o 
   3  -3  12       97.70      110.84     73.23 o 
   4  -3  12      767.35      855.90    266.53 o 
 -11  -2  12        2.48       31.88     36.36 o 
 -10  -2  12      932.14     1238.52    176.36 o 
  -9  -2  12       83.76      126.18     53.54 o 
  -8  -2  12     1279.63     1657.52    211.23 o 
  -7  -2  12      604.41      597.35     83.08 o 
  -6  -2  12     1273.12     1617.29    116.78 o 
  -5  -2  12     1519.02     1743.68    119.89 o 
  -4  -2  12      967.44     1163.39    110.35 o 
  -3  -2  12     2043.19     2255.22    132.27 o 
  -2  -2  12      318.28      250.32     71.79 o 
  -1  -2  12     2451.43     2587.06    147.55 o 
   0  -2  12      166.80      123.55    133.02 o 
   1  -2  12     2053.98     1473.23   1016.57 o 
   2  -2  12        2.71       19.22     27.90 o 
   3  -2  12     1529.28     1443.90     59.86 o 
   4  -2  12      528.32      388.59    139.49 o 
 -12  -1  12        9.03       11.63     32.97 o 
 -11  -1  12      821.69     1081.78     84.55 o 
 -10  -1  12       58.41       22.28     34.33 o 
  -9  -1  12      995.65     1389.28     94.76 o 
  -8  -1  12      383.61      397.19     60.06 o 
  -7  -1  12     2373.68     2681.50    165.98 o 
  -6  -1  12     1527.68     1941.24    115.43 o 
  -5  -1  12     1082.50     1188.90     82.43 o 
  -4  -1  12     1763.06     2126.45    121.61 o 
  -3  -1  12      580.62      476.07     63.92 o 
  -2  -1  12     1949.10     1873.35    103.62 o 
  -1  -1  12      284.94      294.51     71.69 o 
   0  -1  12     2288.84     2294.19    178.35 o 
   1  -1  12       11.16       -0.50     15.94 o 
   2  -1  12     1575.37     1688.16     83.27 o 
   3  -1  12      138.18        1.49     75.73 o 
   4  -1  12      557.65      577.48    101.43 o 
 -12   0  12      703.72      767.98     72.21 o 
 -11   0  12        2.20       33.19     60.78 o 
 -10   0  12      835.47     1097.52     78.37 o 
  -9   0  12        8.09       52.40     37.69 o 
  -8   0  12      977.04     1142.95     88.62 o 
  -7   0  12      646.95      862.64     84.51 o 
  -6   0  12     1626.07     1671.24    104.46 o 
  -5   0  12     3246.24     3094.46    132.99 o 
  -4   0  12     1038.55      899.57    115.69 o 
  -3   0  12     3659.84     3546.38    143.19 o 
  -2   0  12      179.19      128.57     55.57 o 
  -1   0  12     2155.57     2160.67    163.41 o 
   0   0  12      119.28       68.25     69.25 o 
   1   0  12     2663.04     2628.85     89.68 o 
   2   0  12       30.49       24.66     20.18 o 
   3   0  12     1105.71     1208.73    118.31 o 
 -12   1  12       17.07      -15.74     34.38 o 
 -11   1  12      760.72      908.53     80.73 o 
 -10   1  12      143.67      100.58     62.21 o 
  -9   1  12     1788.24     1906.05    111.84 o 
  -8   1  12      273.97      271.52     45.97 o 
  -7   1  12     1644.18     1653.37     80.79 o 
  -6   1  12     1274.47     1265.65     85.30 o 
  -5   1  12     1821.42     1722.00    152.45 o 
  -4   1  12     2115.97     2011.63    105.79 o 
  -3   1  12      116.97      144.97     66.26 o 
  -2   1  12     4142.28     3968.62    196.79 o 
  -1   1  12       33.48       44.84     59.29 o 
   0   1  12     3630.71     3720.02    207.25 o 
   1   1  12       17.55       20.98     42.10 o 
   2   1  12     1402.77     1437.61    143.03 o 
   3   1  12      185.01      289.05    101.92 o 
 -12   2  12      872.75      928.53    105.87 o 
 -11   2  12       27.89       13.32     22.14 o 
 -10   2  12      944.83     1304.71    119.07 o 
  -9   2  12      259.02      252.79     56.03 o 
  -8   2  12     1160.74     1332.96    163.16 o 
  -7   2  12     1058.65     1105.53    113.34 o 
  -6   2  12      900.15      876.74     79.96 o 
  -5   2  12      613.14      613.64     55.26 o 
  -4   2  12     2550.41     2384.36    140.49 o 
  -3   2  12     1494.26     1331.67    117.57 o 
  -2   2  12      374.17      393.57     87.18 o 
  -1   2  12     3038.60     2908.46    177.86 o 
   0   2  12      160.78       87.49     19.23 o 
   1   2  12     1655.75     1722.54    119.90 o 
   2   2  12      226.38      177.11     84.69 o 
 -12   3  12       16.36       25.78     26.03 o 
 -11   3  12      889.31      932.10    121.31 o 
 -10   3  12      237.32      324.32     49.08 o 
  -9   3  12      972.17     1046.70    203.51 o 
  -8   3  12      365.78      483.71     51.67 o 
  -7   3  12      695.31      708.07     61.03 o 
  -6   3  12     1109.91     1094.53     98.14 o 
  -5   3  12     1364.98     1482.13    168.89 o 
  -4   3  12     1711.12     1811.93    121.06 o 
  -3   3  12      545.94      671.57     93.66 o 
  -2   3  12     3158.13     2822.77    165.90 o 
  -1   3  12        5.73       19.00     16.95 o 
   0   3  12     2027.62     1649.32    121.00 o 
   1   3  12      191.29      192.10     67.27 o 
   2   3  12      753.73      829.89    172.08 o 
 -12   4  12      662.96      727.36    150.95 o 
 -11   4  12       27.41        4.15     14.48 o 
 -10   4  12      606.62      748.00     82.36 o 
  -9   4  12      386.68      432.07     86.19 o 
  -8   4  12      732.52     1024.79     82.70 o 
  -7   4  12     1216.34     1251.46     95.65 o 
  -6   4  12      418.33      343.26     63.77 o 
  -5   4  12     1776.45     1770.08    116.08 o 
  -4   4  12      513.71      524.60     61.28 o 
  -3   4  12     2045.65     1894.72    108.38 o 
  -2   4  12       82.35       54.88     22.21 o 
  -1   4  12     1631.66     1435.63    107.25 o 
   0   4  12       15.77       61.73     49.96 o 
   1   4  12     1346.68     1355.36    137.86 o 
 -11   5  12      619.82      622.24    132.52 o 
 -10   5  12      125.46       65.05     50.82 o 
  -9   5  12      833.46      941.25     65.78 o 
  -8   5  12      523.68      571.90    110.85 o 
  -7   5  12      371.38      540.54     62.83 o 
  -6   5  12      543.27      524.82     66.45 o 
  -5   5  12      451.88      413.49     49.28 o 
  -4   5  12     1463.88     1508.73     69.17 o 
  -3   5  12       75.16      103.62     34.69 o 
  -2   5  12     1686.97     1568.22     60.38 o 
  -1   5  12       20.94       15.28     21.10 o 
   0   5  12     1186.11     1184.85    106.28 o 
   1   5  12       64.04       82.11     71.91 o 
 -11   6  12       43.44      -19.93    102.63 o 
 -10   6  12      592.77      761.59     80.25 o 
  -9   6  12      106.93       31.99     38.49 o 
  -8   6  12      728.58      772.01     65.34 o 
  -7   6  12      806.64      742.20     48.50 o 
  -6   6  12      926.99      914.67     49.71 o 
  -5   6  12     1116.47     1160.04     84.30 o 
  -4   6  12      138.92      134.47     30.72 o 
  -3   6  12     1769.36     1836.34     71.22 o 
  -2   6  12        9.37        6.82     16.73 o 
  -1   6  12      659.42      459.84    320.09 o 
   0   6  12      119.68       92.20     58.56 o 
 -10   7  12       43.42        7.47     50.32 o 
  -9   7  12      617.01      768.71     59.65 o 
  -8   7  12      248.61      308.54     91.75 o 
  -7   7  12      431.12      434.57     43.58 o 
  -6   7  12      762.95      780.38     54.01 o 
  -5   7  12      357.90      334.51     39.23 o 
  -4   7  12     1468.55     1494.20     81.87 o 
  -3   7  12      106.85       97.86     31.30 o 
  -2   7  12      753.09      771.97     55.46 o 
  -1   7  12       35.17       19.40     40.68 o 
  -9   8  12      218.39      321.83    100.64 o 
  -8   8  12      407.47      366.78     72.71 o 
  -7   8  12      356.47      355.24     40.44 o 
  -6   8  12      434.93      496.60     45.81 o 
  -5   8  12      952.87     1052.98     61.48 o 
  -4   8  12       78.64      120.06     40.09 o 
  -3   8  12     1329.00     1308.86     83.38 o 
  -7   9  12      612.00      683.17     48.86 o 
  -6   9  12      370.46      591.61    141.24 o 
  -3 -10  13       15.98       -2.32     88.57 o 
  -2 -10  13      434.92      650.33    156.43 o 
  -6  -9  13      202.29        3.22     41.75 o 
  -5  -9  13      731.86      465.12    495.45 o 
  -4  -9  13      108.11       51.05     83.71 o 
  -3  -9  13      764.27     1119.96    141.16 o 
  -2  -9  13       41.64       58.88     67.31 o 
  -1  -9  13      721.91      822.39    132.19 o 
   0  -9  13       45.05       -8.83     44.60 o 
  -7  -8  13      358.70       -4.97     47.77 o 
  -6  -8  13      475.29       23.09     52.43 o 
  -5  -8  13      241.99       11.86     47.06 o 
  -4  -8  13     1089.37     1675.81    180.19 o 
  -3  -8  13        2.83      -16.61     63.20 o 
  -2  -8  13     2199.42     2682.44    183.86 o 
  -1  -8  13       25.61       16.01     42.49 o 
   0  -8  13      956.96     1092.87     99.91 o 
   1  -8  13      237.66      179.13    140.14 o 
  -8  -7  13      223.58       23.68     55.48 o 
  -7  -7  13      649.55       10.51     45.24 o 
  -6  -7  13       94.02       -7.01     42.27 o 
  -5  -7  13     1282.93     1809.12    200.27 o 
  -4  -7  13       26.28       22.54     50.27 o 
  -3  -7  13     1549.28     2058.31    157.24 o 
  -2  -7  13       15.00       59.59     60.91 o 
  -1  -7  13     1228.61     1266.80    212.47 o 
   0  -7  13      104.96      219.60    105.42 o 
   1  -7  13      876.07     1029.76    123.03 o 
   2  -7  13      338.36      315.81     68.87 o 
  -9  -6  13      427.45       18.47     62.42 o 
  -8  -6  13      256.23        9.92     78.98 o 
  -7  -6  13      118.15       -1.87     46.03 o 
  -6  -6  13      923.22     1481.20    128.96 o 
  -5  -6  13       56.10       22.93     47.64 o 
  -4  -6  13      955.13     1250.24    125.69 o 
  -3  -6  13        2.16       34.75     52.82 o 
  -2  -6  13     1553.75     1881.02    168.34 o 
  -1  -6  13       68.63       24.25     51.61 o 
   0  -6  13     1404.67     1651.21    138.94 o 
   1  -6  13      473.06      463.89     67.61 o 
   2  -6  13      546.74      591.34     69.43 o 
 -10  -5  13      426.95      177.46    322.83 o 
  -9  -5  13      156.09       18.22     46.89 o 
  -8  -5  13       96.80        3.09     37.30 o 
  -7  -5  13      818.25      984.88    126.26 o 
  -6  -5  13      295.01      271.23     76.75 o 
  -5  -5  13     1526.65     1748.96    151.08 o 
  -4  -5  13      100.70       26.62     55.22 o 
  -3  -5  13     2213.74     2493.44    183.09 o 
  -2  -5  13      119.35      107.49     62.27 o 
  -1  -5  13     1165.22     1288.40    155.19 o 
   0  -5  13      498.87      478.88     93.72 o 
   1  -5  13      770.10      766.17     77.81 o 
   2  -5  13      554.28      594.28     72.71 o 
 -10  -4  13      242.13      144.05    168.64 o 
  -9  -4  13      580.96      315.21    326.82 o 
  -8  -4  13      510.89      264.66    311.87 o 
  -7  -4  13      316.62      399.92     81.43 o 
  -6  -4  13     1304.95     1518.56    112.00 o 
  -5  -4  13      206.48      228.54     69.22 o 
  -4  -4  13     2058.14     2277.40    241.13 o 
  -3  -4  13       10.98        9.26     58.45 o 
  -2  -4  13     2333.03     2588.94    240.38 o 
  -1  -4  13      316.87      318.47    106.12 o 
   0  -4  13     1668.20     1800.11    159.34 o 
   1  -4  13      406.57      523.05     69.01 o 
   2  -4  13      415.98      544.46     64.76 o 
   3  -4  13      474.44      590.40     69.75 o 
 -11  -3  13      122.02       93.09    133.02 o 
 -10  -3  13      543.41      223.28    313.36 o 
  -9  -3  13      519.27      678.73     93.30 o 
  -8  -3  13      327.87      376.55     80.30 o 
  -7  -3  13     1528.16     1630.95    135.02 o 
  -6  -3  13      534.82      514.56     97.71 o 
  -5  -3  13     1947.28     2166.32    145.17 o 
  -4  -3  13       59.47      126.46     56.92 o 
  -3  -3  13     3015.91     3150.08    146.53 o 
  -2  -3  13       91.76       67.33     67.51 o 
  -1  -3  13     2304.87     2426.97    138.03 o 
   0  -3  13      834.26      693.03    179.35 o 
   1  -3  13     1061.07     1155.82     80.56 o 
   2  -3  13      654.05      662.69     65.92 o 
   3  -3  13      301.68      354.22    142.98 o 
 -11  -2  13      531.22      213.90    299.66 o 
 -10  -2  13      215.86      360.35     85.30 o 
  -9  -2  13      262.86      397.86     89.05 o 
  -8  -2  13      950.15     1268.75    107.03 o 
  -7  -2  13      246.79      347.06     78.00 o 
  -6  -2  13     2773.90     3085.62    161.59 o 
  -5  -2  13      242.82      345.37     67.43 o 
  -4  -2  13     2674.39     2746.55    129.23 o 
  -3  -2  13      144.66      154.97     57.56 o 
  -2  -2  13     1862.24     2008.60    118.49 o 
  -1  -2  13      167.67      161.48     72.37 o 
   0  -2  13     1747.79     1814.92    187.82 o 
   1  -2  13      598.22      774.03     64.05 o 
   2  -2  13      592.58      728.18     80.62 o 
 -11  -1  13      191.20      140.40     60.03 o 
 -10  -1  13      551.99      588.67     92.55 o 
  -9  -1  13      475.13      760.02     99.64 o 
  -8  -1  13       77.63      120.51     59.36 o 
  -7  -1  13     1444.56     1885.84    129.40 o 
  -6  -1  13       44.05       69.53     43.67 o 
  -5  -1  13     1622.73     1859.54    122.95 o 
  -4  -1  13       17.50       16.90     33.59 o 
  -3  -1  13     1807.48     2027.09    108.84 o 
  -2  -1  13      273.51      205.87     70.57 o 
  -1  -1  13     2248.60     2256.32    187.32 o 
   0  -1  13      393.26      508.16    124.55 o 
   1  -1  13      908.45     1056.44    156.43 o 
   2  -1  13     1079.84      950.06    170.88 o 
 -11   0  13      195.91      176.48     58.62 o 
 -10   0  13      733.33      912.61     80.32 o 
  -9   0  13      381.78      382.39     75.94 o 
  -8   0  13      874.41     1038.47     93.66 o 
  -7   0  13       29.96       30.41     56.66 o 
  -6   0  13     2078.30     2255.24    172.13 o 
  -5   0  13       64.21       67.45     40.54 o 
  -4   0  13     1641.67     1519.44    111.35 o 
  -3   0  13      115.02      159.14     60.82 o 
  -2   0  13      908.91      876.82    127.54 o 
  -1   0  13     1056.70     1116.95    145.97 o 
   0   0  13     2319.79     2138.25    191.31 o 
   1   0  13      551.11      598.14     61.51 o 
   2   0  13      501.75      391.08    219.21 o 
 -11   1  13      612.05      566.57     75.48 o 
 -10   1  13     1109.87     1227.44     96.08 o 
  -9   1  13      603.86      827.05    112.34 o 
  -8   1  13      202.83      218.67     49.79 o 
  -7   1  13     1547.07     1708.85    166.15 o 
  -6   1  13       15.75        3.05     47.08 o 
  -5   1  13     2705.19     2523.57    106.82 o 
  -4   1  13        3.78        8.13     29.01 o 
  -3   1  13      542.63      541.54    103.62 o 
  -2   1  13       29.68       73.23     66.76 o 
  -1   1  13      836.44      785.15    127.04 o 
   0   1  13      484.02      406.03    120.06 o 
   1   1  13      904.16     1065.64    155.93 o 
   2   1  13      677.19      671.13    107.59 o 
 -11   2  13      467.97      572.84     60.53 o 
 -10   2  13      753.03      936.75    121.56 o 
  -9   2  13      196.49      219.94     73.97 o 
  -8   2  13      961.80     1115.49     79.21 o 
  -7   2  13       51.54       87.49     36.38 o 
  -6   2  13     1616.02     1457.51     91.85 o 
  -5   2  13       15.36       93.66     59.29 o 
  -4   2  13     3040.48     2929.38    172.38 o 
  -3   2  13       51.35       -4.48     38.86 o 
  -2   2  13     1000.17      945.57    127.04 o 
  -1   2  13      851.65      766.72    127.04 o 
   0   2  13     1387.99     1177.35    166.90 o 
   1   2  13      790.14      749.49    103.04 o 
 -11   3  13      403.64      471.37     83.95 o 
 -10   3  13      305.68      330.28     43.93 o 
  -9   3  13      794.81      935.54    135.01 o 
  -8   3  13      171.16      206.71     50.50 o 
  -7   3  13     1092.18     1163.03     78.96 o 
  -6   3  13        3.20        0.00     22.92 o 
  -5   3  13     2725.69     2788.89    230.17 o 
  -4   3  13        5.11       41.35     84.19 o 
  -3   3  13     3205.28     3016.07    267.53 o 
  -2   3  13      387.16      319.88     51.81 o 
  -1   3  13     1297.84     1289.09    107.36 o 
   0   3  13     1014.00     1208.93    179.10 o 
   1   3  13      406.13      375.57     88.20 o 
 -11   4  13      383.98      477.73     69.52 o 
 -10   4  13      580.60      613.78     60.03 o 
  -9   4  13       47.96      194.79    113.09 o 
  -8   4  13     1422.11     1422.84    165.90 o 
  -7   4  13      180.15      171.38     61.28 o 
  -6   4  13     1047.09     1133.89    102.63 o 
  -5   4  13       46.23       99.94     37.33 o 
  -4   4  13     1462.20     1392.62     72.35 o 
  -3   4  13       97.81      136.08     34.56 o 
  -2   4  13     1504.38     1443.47     57.82 o 
  -1   4  13      529.39      472.55     95.53 o 
   0   4  13      577.35      705.55     98.55 o 
 -11   5  13      614.00      558.97    134.01 o 
 -10   5  13      196.58      210.93     77.80 o 
  -9   5  13      620.32      934.63    177.61 o 
  -8   5  13       22.20       17.08     31.71 o 
  -7   5  13      991.29     1157.54    127.04 o 
  -6   5  13       12.24       52.85     60.78 o 
  -5   5  13     1244.85     1341.38     74.27 o 
  -4   5  13       54.27       71.68     28.22 o 
  -3   5  13     1249.92     1218.71     62.82 o 
  -2   5  13      276.17      196.85     65.42 o 
  -1   5  13      750.11      634.29    106.17 o 
 -10   6  13      555.81      522.61    123.05 o 
  -9   6  13      102.05       41.27     23.53 o 
  -8   6  13      897.71      886.38    109.64 o 
  -7   6  13        0.61      -25.91     25.91 o 
  -6   6  13     1085.94     1103.38     57.31 o 
  -5   6  13       75.36       84.54     40.02 o 
  -4   6  13     1005.96     1008.90     67.75 o 
  -3   6  13      183.20      207.06     50.16 o 
  -2   6  13      511.27      302.46    215.72 o 
  -9   7  13      540.33      682.75    116.67 o 
  -8   7  13       57.48       81.72     27.55 o 
  -7   7  13      960.33     1077.51     63.74 o 
  -6   7  13       51.18       40.40     33.27 o 
  -5   7  13      548.88      494.60     59.74 o 
  -4   7  13      174.85      154.25     35.66 o 
  -3   7  13      721.25      439.96    168.85 o 
  -6  -8  14        1.15       -3.05     56.00 o 
  -5  -8  14      548.09      345.45    332.30 o 
  -4  -8  14      528.56      518.38    167.39 o 
  -3  -8  14     1540.71     1863.93    165.35 o 
  -2  -8  14      432.37      512.36    119.41 o 
  -1  -8  14      431.83      432.65    111.30 o 
  -7  -7  14        7.74       -3.20     71.03 o 
  -6  -7  14     1035.33      781.96    725.12 o 
  -5  -7  14      133.03       56.88     74.48 o 
  -4  -7  14      703.52      368.52    440.15 o 
  -3  -7  14      499.61      605.30    144.23 o 
  -2  -7  14      440.30      612.07    115.58 o 
  -1  -7  14      595.97      683.34    140.80 o 
   0  -7  14      183.40      210.98     65.56 o 
  -8  -6  14        1.05       -3.74     42.27 o 
  -7  -6  14      594.19       14.17     55.30 o 
  -6  -6  14      113.63       42.40     67.10 o 
  -5  -6  14      708.83     1119.97    174.37 o 
  -4  -6  14      186.30      133.03    135.01 o 
  -3  -6  14      672.53      472.01    530.33 o 
  -2  -6  14      741.55      795.58    120.07 o 
  -1  -6  14      435.83      458.56    105.03 o 
   0  -6  14      822.40      960.65    129.64 o 
   1  -6  14       79.09       74.74     60.52 o 
  -9  -5  14        1.38       11.08     51.63 o 
  -8  -5  14      683.91        2.49     48.21 o 
  -7  -5  14       19.61       38.61     74.32 o 
  -6  -5  14      867.75     1317.65    125.18 o 
  -5  -5  14      184.60      104.31    168.14 o 
  -4  -5  14      642.60      385.98    431.69 o 
  -3  -5  14      319.92      208.80    247.85 o 
  -2  -5  14      561.91      221.10    423.96 o 
  -1  -5  14     1209.88     1454.61    176.86 o 
   0  -5  14      411.46      523.76    107.25 o 
   1  -5  14      564.07      727.64     93.49 o 
  -9  -4  14      550.78      423.39    513.64 o 
  -8  -4  14        0.35      -15.94     47.56 o 
  -7  -4  14     1060.67     1577.39    138.81 o 
  -6  -4  14      140.33      147.48     79.65 o 
  -5  -4  14     1136.32      981.24    177.17 o 
  -4  -4  14      297.65      221.43     91.81 o 
  -3  -4  14      873.94      449.60    491.97 o 
  -2  -4  14      806.61      356.08    475.53 o 
  -1  -4  14      550.46      242.38    369.16 o 
   0  -4  14     1025.74     1070.79    144.48 o 
   1  -4  14      106.67      166.58     76.49 o 
 -10  -3  14      631.73      349.86    458.09 o 
  -9  -3  14        4.05      -26.25     53.89 o 
  -8  -3  14      821.39     1213.82    139.25 o 
  -7  -3  14      241.59      291.25     74.48 o 
  -6  -3  14     1799.64     2018.26    160.46 o 
  -5  -3  14       57.68      132.80     62.67 o 
  -4  -3  14     1114.55     1252.23    157.68 o 
  -3  -3  14      658.42      623.61     94.33 o 
  -2  -3  14     1118.11     1308.27    121.54 o 
  -1  -3  14     1434.05     1524.28    128.04 o 
   0  -3  14      206.79      286.46    129.03 o 
   1  -3  14     1058.74     1156.45    151.45 o 
 -10  -2  14        9.88       -0.75     43.27 o 
  -9  -2  14      755.99     1256.57    109.21 o 
  -8  -2  14       34.46       55.44     51.75 o 
  -7  -2  14     1055.15     1047.49    126.72 o 
  -6  -2  14      154.77      193.56     63.20 o 
  -5  -2  14      856.80      992.82     97.71 o 
  -4  -2  14      648.32      633.02     88.93 o 
  -3  -2  14     1542.49     1531.88    118.10 o 
  -2  -2  14     1420.09     1512.06    117.03 o 
  -1  -2  14      530.85      485.74    220.20 o 
   0  -2  14     1362.15     1518.00    206.25 o 
   1  -2  14       43.48       27.73     55.80 o 
 -10  -1  14      839.06     1128.21     96.68 o 
  -9  -1  14       36.34       -1.93     38.02 o 
  -8  -1  14      834.56     1043.33    121.37 o 
  -7  -1  14      117.42      177.20     58.64 o 
  -6  -1  14     1504.73     1586.72    126.38 o 
  -5  -1  14      522.15      488.61     76.03 o 
  -4  -1  14     1067.62     1067.22     97.46 o 
  -3  -1  14     1052.73      982.38    149.43 o 
  -2  -1  14      366.57      493.71    197.28 o 
  -1  -1  14     1987.32     2102.88    204.26 o 
   0  -1  14      158.43      157.43    109.60 o 
   1  -1  14     1552.78     1539.42    214.22 o 
 -11   0  14      736.91      812.80     80.24 o 
 -10   0  14      148.47       84.38     56.94 o 
  -9   0  14      865.12     1180.09     94.38 o 
  -8   0  14       36.80       53.63     74.62 o 
  -7   0  14     1210.45     1419.63     96.96 o 
  -6   0  14      463.70      423.45     68.49 o 
  -5   0  14     1306.95     1219.10     93.54 o 
  -4   0  14      721.03      598.66     90.37 o 
  -3   0  14      934.95      924.15    134.51 o 
  -2   0  14      564.83      606.80    130.53 o 
  -1   0  14       29.50       85.69     87.68 o 
   0   0  14     1075.32     1035.75    172.38 o 
   1   0  14       28.76      138.50    110.10 o 
 -11   1  14       58.09       96.74     41.29 o 
 -10   1  14      613.88      818.14     74.41 o 
  -9   1  14        0.80       20.48     39.07 o 
  -8   1  14     1093.77     1514.98    320.34 o 
  -7   1  14      297.28      246.60     64.08 o 
  -6   1  14     1010.96     1041.18     96.90 o 
  -5   1  14      919.98      890.13     81.76 o 
  -4   1  14     1296.35     1466.19    145.47 o 
  -3   1  14      110.39      131.52     82.70 o 
  -2   1  14       44.70      184.83     92.66 o 
  -1   1  14     1456.56     1205.13    167.39 o 
   0   1  14      243.63      235.65    115.58 o 
 -11   2  14      466.90      560.90     71.78 o 
 -10   2  14       18.01       68.88     59.12 o 
  -9   2  14      893.26     1021.07    247.35 o 
  -8   2  14      183.82      208.41     48.43 o 
  -7   2  14     1255.47     1266.59    100.89 o 
  -6   2  14      675.44      575.86     94.91 o 
  -5   2  14      613.78      666.58    108.11 o 
  -4   2  14     1115.65     1287.83    138.50 o 
  -3   2  14      618.60      695.48    191.31 o 
  -2   2  14      865.26     1112.47    149.46 o 
  -1   2  14      536.74      504.17    129.53 o 
   0   2  14     1170.54     1127.56    139.00 o 
 -10   3  14      885.09      919.48    140.74 o 
  -9   3  14       32.68       11.15     41.41 o 
  -8   3  14     1094.94     1158.37     74.06 o 
  -7   3  14      159.41      177.86     73.23 o 
  -6   3  14      547.54      614.77    104.62 o 
  -5   3  14      843.28      846.43    110.60 o 
  -4   3  14      480.75      467.80    101.63 o 
  -3   3  14      775.67        6.97     48.82 o 
  -2   3  14      141.90      152.95     49.74 o 
  -1   3  14      813.05      752.96    121.31 o 
 -10   4  14        0.16       12.95     39.36 o 
  -9   4  14     1033.92     1325.70    136.51 o 
  -8   4  14       57.09       46.33     50.32 o 
  -7   4  14      449.84      473.28    141.99 o 
  -6   4  14      536.29      457.33     59.87 o 
  -5   4  14      621.97      621.22     62.70 o 
  -4   4  14      517.80      341.78    258.81 o 
  -3   4  14      341.67      226.39    104.69 o 
  -2   4  14      745.01      609.19    190.49 o 
  -9   5  14       43.15      111.52     80.46 o 
  -8   5  14      531.64      593.91    108.90 o 
  -7   5  14      219.50      202.04     51.42 o 
  -6   5  14      456.91      399.23     58.05 o 
  -5   5  14      508.78      423.65    175.51 o 
  -4   5  14      483.45      393.19    102.60 o 
  -3   5  14      667.22      600.73    191.85 o 
  -8   6  14       73.20       57.81     31.84 o 
  -7   6  14      568.02      583.33     55.72 o 
  -6   6  14      205.31      161.60     37.73 o 
  -5   6  14      313.84      346.78     53.55 o 
  -4  -7  15      597.21      293.82    344.00 o 
  -3  -7  15      140.47      152.15     91.32 o 
  -6  -6  15      257.57      106.20    169.88 o 
  -5  -6  15      457.90      342.59    340.52 o 
  -4  -6  15       85.79       38.90     68.25 o 
  -3  -6  15      863.59      332.63    457.59 o 
  -2  -6  15        6.17      -67.57     84.41 o 
  -7  -5  15      299.20      150.43    201.27 o 
  -6  -5  15      464.83      208.13    294.68 o 
  -5  -5  15      376.07      206.37    340.52 o 
  -4  -5  15      632.75      595.36    474.28 o 
  -3  -5  15       34.03       59.01     70.00 o 
  -2  -5  15     1176.76     1432.96    170.85 o 
  -1  -5  15        1.22      -16.10     58.75 o 
  -8  -4  15      353.00       -9.28     65.10 o 
  -7  -4  15      558.10      309.98    434.18 o 
  -6  -4  15      336.56      151.97    162.16 o 
  -5  -4  15     1110.07     1475.62    134.76 o 
  -4  -4  15      177.15      110.24    133.77 o 
  -3  -4  15     1074.51      247.96    697.72 o 
  -2  -4  15        0.83      -21.87     48.35 o 
  -1  -4  15     1075.52      494.49    606.05 o 
  -9  -3  15      528.55      350.31    424.46 o 
  -8  -3  15      411.43      249.27    240.88 o 
  -7  -3  15      334.84      221.96    283.97 o 
  -6  -3  15      707.72      476.35    517.87 o 
  -5  -3  15       84.06       74.81    127.04 o 
  -4  -3  15     1198.97     1553.09    130.42 o 
  -3  -3  15       24.01       17.28     35.12 o 
  -2  -3  15     1243.66      682.64    662.10 o 
  -1  -3  15        5.57       11.30     62.53 o 
  -9  -2  15      207.95      128.18    150.45 o 
  -8  -2  15      365.85      231.32    317.10 o 
  -7  -2  15      420.23      227.26    279.24 o 
  -6  -2  15      125.05       50.84     52.81 o 
  -5  -2  15     1173.90     1346.39    200.03 o 
  -4  -2  15      128.95       89.93     83.45 o 
  -3  -2  15     1535.40     1507.04    130.44 o 
  -2  -2  15        0.72       15.16     53.15 o 
  -1  -2  15     1091.07     1298.79    197.28 o 
  -9  -1  15      514.72      164.21    206.00 o 
  -8  -1  15      311.65      183.18    223.94 o 
  -7  -1  15      410.79      308.72    157.18 o 
  -6  -1  15      812.50      547.05    492.22 o 
  -5  -1  15      108.25       49.73     68.50 o 
  -4  -1  15     1259.95     1322.29    113.80 o 
  -3  -1  15       50.34       -6.37     44.26 o 
  -2  -1  15      901.21      743.31    151.95 o 
  -1  -1  15      136.23      126.04    110.10 o 
 -10   0  15      295.36      149.31    196.29 o 
  -9   0  15      381.79      367.89     82.70 o 
  -8   0  15      324.76      442.65    123.80 o 
  -7   0  15      956.98     1091.65    149.21 o 
  -6   0  15      208.53       50.13     72.99 o 
  -5   0  15     1033.47     1102.82    168.89 o 
  -4   0  15       68.42       24.67     57.79 o 
  -3   0  15      667.66      672.06    138.00 o 
  -2   0  15        5.26       11.46     63.77 o 
  -1   0  15      550.58      637.69    254.08 o 
 -10   1  15      162.62      150.27     64.52 o 
  -9   1  15      465.85      469.01     78.71 o 
  -8   1  15      613.23      735.89    216.47 o 
  -7   1  15      236.48      287.02     62.23 o 
  -6   1  15      941.38      962.09     89.18 o 
  -5   1  15       56.37        2.49     43.84 o 
  -4   1  15     1259.49     1207.62    152.95 o 
  -3   1  15       22.86        7.97     56.79 o 
  -2   1  15     2214.86     2418.73    342.76 o 
  -9   2  15      303.38      305.65     97.90 o 
  -8   2  15      434.72      453.43     99.89 o 
  -7   2  15     1063.66     1158.43     88.22 o 
  -6   2  15      174.90       47.33    111.10 o 
  -5   2  15     1130.97       41.85    108.61 o 
  -4   2  15        7.57      -39.86    110.60 o 
  -3   2  15     1118.61     1159.30    160.92 o 
  -2   2  15       37.79       98.64     91.67 o 
  -9   3  15      644.82      724.54    129.53 o 
  -8   3  15      316.11      336.78    152.95 o 
  -7   3  15       68.25       91.67     71.24 o 
  -6   3  15     1111.21     1030.76    138.00 o 
  -5   3  15        7.76      -29.89     58.29 o 
  -4   3  15      883.34      996.39    144.48 o 
  -3   3  15        0.20       27.68     28.61 o 
  -8   4  15      244.18      256.07     85.69 o 
  -7   4  15      642.24      695.68     88.95 o 
  -6   4  15       71.82       66.72     70.74 o 
  -5   4  15     1088.64      969.61     76.77 o 
  -4   4  15        0.52      -16.74     31.36 o 
  -6  -4  16      740.03      509.67    540.54 o 
  -5  -4  16       89.49       -4.16     39.67 o 
  -4  -4  16      915.53      562.06    619.75 o 
  -7  -3  16      409.40       -8.86     53.06 o 
  -6  -3  16       71.96       13.92     48.32 o 
  -5  -3  16      874.65      200.34    529.33 o 
  -4  -3  16      155.49      118.58    138.50 o 
  -3  -3  16      650.15      230.61    363.43 o 
  -7  -2  16       13.34        9.43     57.45 o 
  -6  -2  16      585.79      257.13    369.16 o 
  -5  -2  16       31.18      -10.39     55.65 o 
  -4  -2  16     1005.92     1226.19    126.44 o 
  -3  -2  16      257.45      108.11    137.25 o 
  -8  -1  16       65.94       59.86     66.76 o 
  -7  -1  16      629.36      366.75    310.62 o 
  -6  -1  16        6.49       49.42     65.75 o 
  -5  -1  16      940.55      416.26    590.36 o 
  -4  -1  16      256.80       43.62    137.00 o 
  -8   0  16      658.59      325.31    298.17 o 
  -7   0  16        0.84       77.54     53.16 o 
  -6   0  16      902.00     1149.83    204.76 o 
  -5   0  16       46.25        3.57     42.55 o 
  -4   0  16      463.13      601.32    150.45 o 
  -7   1  16      718.33      904.70    159.92 o 
  -6   1  16       35.82       71.71     50.67 o 
  -5   1  16      943.31     1197.16    171.38 o 
                                                 
